# Supplementary material for: Different Levels of Catabolite Repression Optimize Growth in Stable and Variable Environments
Source: PLoS Biol. 2014 Jan 14;12(1):e1001764. doi: 10.1371/journal.pbio.1001764 (PMC3891604; doi:10.1371/journal.pbio.1001764)
Supplement: Dataset S1 — Overview of the growth rate and lag measurements for 16 feral yeast strains. The three subtables (A–C) in this MS Excel document summarize the data we used to determine lag phase characteristics in the SGRP yeast strains. (A) This table includes population-level growth rate measurements of the wild strains, including MaxR, GMR, MaxR-Normalized GMR, the minimum growth rate detected in each experiment, and the point in the growth curve at which the locally minimal growth rate was observed. Samples where the minimal growth rate is approximately equal to 0.75 indicates that there was no lag phase, as this was the maximal OD600 value over which growth rates were analyzed (see Experimental Procedures). Variates of across-environmental variability used as covariates for Cox proportional hazards analysis in R. (B) This table includes all censored single-cell measurements made for the 16 yeast strains reported in the text, used to generate, for example, Figure 1G and 1H. The single-cell lag phases of some strains were measured following identical procedures using galactose or ethanol in place of maltose. (C) Each strain's censored single-cell lag data going from glucose-to-maltose were paired with covariate data and used as input for R's Cox proportional hazards analysis. The table summarizes the output of this analysis for each of the covariates examined. Each covariate was compared alone to single-cell lag time observations (1 degree of freedom), and then we used a couple covariates in combination with the other covariates to see how much more variance could be explained by the combination of factors. The fold likelihood of lag phase escape of samples' maximal or minimal covariate values is calculated based upon the equation exp(beta×min)/exp(beta×max). Hazard coefficients of negative value are factors that tend to correlate with average single-cell lag length (final column, outside the black line). In general, measures of growth rate (GMRs) variability explain most of the [file pbio.1001764.s001.xlsx]

## Sheet: TableS1
A)	Population-Level Growth Measurements in LG, HG, LG+Maltose and LG+Galactose.
			Strain	Comments	LG.GMR	se.LG.GMR	LG.MaxR	se.LG.MaxR	LG.NormGMR	se.LG.NormGMR	LG.MinimalGrowthRate	se.LG.MinimalGrowthRate	LG.ODAtMin	se.LG.ODAtMin	HG.GMR	se.HG.GMR	HG.MaxR	se.HG.MaxR	HG.NormGMR	se.HG.NormGMR	HG.MinimalGrowthRate	se.HG.MinimalGrowthRate	HG.ODAtMin	se.HG.ODAtMin	LG+Maltose.GMR	se.LG+Maltose.GMR	LG+Maltose.MaxR	se.LG+Maltose.MaxR	LG+Maltose.NormGMR	se.LG+Maltose.NormGMR	LG+Maltose.MinimalGrowthRate	se.LG+Maltose.MinimalGrowthRate	LG+Maltose.ODAtMin	se.LG+Maltose.ODAtMin	LG+Galactose.GMR	se.LG+Galactose.GMR	LG+Galactose.MaxR	se.LG+Galactose.MaxR	LG+Galactose.NormGMR	se.LG+Galactose.NormGMR	LG+Galactose.MinimalGrowthRate	se.LG+Galactose.MinimalGrowthRate	LG+Galactose.ODAtMin	se.LG+Galactose.ODAtMin	RelToHG.GMR	se.RelToHG.GMR	RelToHG.MaxR	se.RelToHG.MaxR	RelToHG.NormGMR
Key To Table			S288c	Same as dataset S2	0.130895	0.00219719	0.429784	0.0145921	0.30476	0.00745383	0.0198983	0.00170972	0.474142	0.0159396	0.380067	0.00377777	0.45166	0.00579429	0.841532	0.00571478	0.213438	0.00369192	0.749416	0.00056765	0.291682	0.0183204	0.429461	0.00860551	0.678787	0.0317515	0.174683	0.00511146	0.749324	0.000331608	0.221552	0.0151696	0.435267	0.00303955	0.508941	0.0336077	0.0623727	0.0159236	0.520272	0.0107044	1.87052	0.0578336	1.04713	0.0178529	1.78598
Statistics for growth characteristics in carbon source environments			DBVPG6765		0.170012	0.0221325	0.406727	0.0217222	0.416744	0.032781	0.0659074	0.0190153	0.380619	0.02609	0.342683	0.0265703	0.425378	0.0326818	0.805572	0.0045898	0.149011	0.00249508	0.749504	0.000459277	0.279784	0.0195701	0.374754	0.0321965	0.74747	0.0199158	0.113767	0.0164484	0.749316	9.76395e-05	0.276108	0.00597132	0.416229	0.0387037	0.667833	0.0654178	0.154103	0.0169958	0.605689	0.166476	1.45966	0.114631	1.07308	0.0822848	1.36464
Means and standard errors for these statistics are all for n=2 to 6 biological replicates.			SK1		0.175321	0.00213963	0.264104	0.019381	0.665327	0.0407227	0.0782469	0.00365936	0.745587	0.00604096	0.315684	0.000914716	0.370561	0.00579372	0.852032	0.01579	0.184823	0.00839602	0.748978	0.000511571	0.298139	0.00617105	0.338074	0.0146222	0.882305	0.0199074	0.146952	0.00170418	0.749756	0.000149038	0.206036	0.000694334	0.320797	0.00709949	0.642395	0.0120523	0.0952774	0.00172159	0.749886	2.41613e-06	1.42923	0.00840564	1.21255	0.0284643	1.17835
GMR	Geometric mean (average) growth rate in hours between 0.15 and 0.75 OD600 A.U.		Y55		0.173721	0.0119497	0.267314	0.0274196	0.651009	0.0220739	0.0852284	0.00743535	0.489803	0.00746185	0.295367	0.00428876	0.353428	0.00615929	0.835741	0.00242995	0.16043	0.000634148	0.748982	0.00010738	0.21654	0.0215719	0.248511	0.0279375	0.871978	0.0112228	0.166494	0.0103072	0.749254	0.000465609	0.187676	0.0069695	0.316808	0.0135421	0.592468	0.00332612	0.0851621	0.00164814	0.522026	0.00787731	1.54381	0.0481066	1.28117	0.0511752	1.20213
MaxR	Maximal growth rate per hour determined by the slope of a linear regression model of ln-transformed population density measurements vs. time between 0.12 and 0.25 OD600 units.		YPS128		0.311423	0.00337484	0.665961	0.00226629	0.467633	0.00529993	0.0820775	0.00229542	0.66372	0.00199858	0.441448	0.00322175	0.675682	0.00249697	0.65334	0.00462281	0.123291	0.00384503	0.749611	0.000274615	0.392248	0.0115564	0.665959	0.00459612	0.589097	0.0210191	0.118828	0.000984827	0.749455	0.000380942	0.408327	0.00510892	0.649409	0.00853189	0.628779	0.0039274	0.139075	0.00474277	0.749264	0.000291327	1.20025	0.0138888	1.02344	0.00530797	1.17227
NormGMR	The GMR divided by the MaxR for each independent curve.		DBVPG6044		0.156448	0.0130751	0.233512	0.0487241	0.68359	0.0871092	0.0700111	0.00449953	0.512597	0.0211541	0.201105	0.062875	0.245514	0.0823856	0.826438	0.121479	0.11393	0.027425	0.750808	0.00208081	0.159966	0.00694806	0.25203	0.00995355	0.634662	0.00250337	0.0696566	0.0192876	0.749646	8.06313e-05	0.164936	0.00895067	0.286376	0.0389172	0.581042	0.0518407	0.0609694	0.00112131	0.538563	0.0140276	1.2662	0.336801	0.955591	0.29442	1.30629
MinimalGrowthRate	The minimal specific growth rate per hour of the culture across the OD600 units between 0.15 and 0.75 A.U.		DBVPG1788		0.0569952	0.00796509	0.251363	0.0115026	0.226256	0.0213339	0.00655551	0.0046216	0.33668	1.36653e-05	0.187711	0.00402584	0.282203	0.0017713	0.66522	0.0184411	0.114264	0.00849367	0.741127	0.0121133	0.0862712	0.0209375	0.129601	0.0399857	0.672764	0.0460138	0.0432627	0.00790973	0.336442	0.0197951	0.0965093	0.00405954	0.201122	0.00438936	0.479749	0.00971428	0.0410062	1.39891e-05	0.668392	0.0229445	2.42155	0.165338	1.51768	0.114119	1.59356
ODAtMin	The optical density at which the culture's minimal growth rate was detected. For strains without lag phases, this number is very close to 0.75		DBVPG1373		0.172767	0.0273195	0.431131	0.0325662	0.398764	0.0321144	0.0678742	0.0151733	0.438075	0.0191822	0.400804	0.0113175	0.495877	0.0265527	0.809263	0.0243216	0.190474	0.00476662	0.749329	0.00054073	0.339453	0.0134642	0.475532	0.0160575	0.713733	0.00614626	0.174453	0.00796921	0.749312	0.00038852	0.341543	0.00944417	0.451928	0.0228029	0.756511	0.019594	0.20615	0.00918059	0.749094	0.00051154	1.48319	0.0820552	1.09777	0.0606525	1.35229
se	The standard error; standard deviation of biological replicates.		DBVPG1853		0.262542	0.0030906	0.551167	0.00569107	0.476354	0.00502515	0.0920914	0.00182479	0.587143	0.0030755	0.434341	0.00273427	0.572565	0.00351089	0.758588	0.0010267	0.191515	0.00851927	0.749532	0.000339048	0.264111	0.00454232	0.562496	0.006116	0.469554	0.00780326	0.109296	0.00328232	0.749502	0.000268108	0.346247	0.0305035	0.536966	0.0240995	0.647922	0.0833065	0.15413	0.0322565	0.700322	0.0756344	1.50815	0.0442034	1.04113	0.0156709	1.45109
			BC187		0.212934	0.00413991	0.462156	0.0108919	0.46077	0.00198958	0.0856027	0.00312063	0.426046	0.00289806	0.398125	0.00360265	0.535487	0.00427962	0.743478	0.0020723	0.130951	0.0017792	0.74946	0.000420835	0.336404	0.00294147	0.50193	0.00780395	0.670272	0.00533663	0.119664	0.00253108	0.749564	0.000371791	0.311908	0.0038461	0.530764	0.00725933	0.587669	0.00221775	0.168705	0.00653474	0.472948	0.00321659	1.41401	0.0138616	1.07658	0.0120343	1.31326
Statistics comparing variability across all four carbon source environments			YPS606		0.322584	0.00258577	0.672692	0.00223122	0.479548	0.00450544	0.0887032	0.00173218	0.666402	0.00488617	0.449517	0.00245547	0.684255	0.00505702	0.656951	0.00188683	0.127929	0.000698574	0.749418	0.000469828	0.380307	0.000675626	0.662375	0.00656535	0.574194	0.00565769	0.112127	0.00102199	0.749268	0.000140461	0.417495	0.00203202	0.664519	0.00388771	0.628271	0.00231464	0.1432	0.00112948	0.749567	0.000337294	1.21026	0.00628509	1.02666	0.00690853	1.17907
Means and standard deviations for these statistics were all determined by randomly sampling single biological replicates from each condition and computing the statistic 1000 times.			L-1374		0.160183	0.00414764	0.454636	0.0116786	0.352359	0.00540462	0.0402303	0.00201219	0.420569	0.00140968	0.405131	0.00596668	0.528918	0.0120327	0.766057	0.00643961	0.153196	0.000920753	0.749589	0.000278304	0.279962	0.00381073	0.499685	0.00962226	0.560348	0.00787077	0.13599	0.00838758	0.74918	0.000179275	0.27029	0.00312611	0.536016	0.00441119	0.504267	0.00571344	0.0936586	0.00568255	0.459764	0.00571837	1.76243	0.0258531	1.06745	0.0219431	1.65306
RelToHG	The growth measurement (GMR, MaxR or NormGMR) in HG conditions divided by the geometric mean of the measurement in three LG carbon sources.		L-1528		0.237281	0.00133154	0.551858	0.00112968	0.429972	0.00328624	0.0937146	0.000481922	0.476267	0.00425486	0.46901	0.000500052	0.56356	0.00553468	0.832274	0.00724807	0.212268	0.00119119	0.749476	0.000462473	0.419406	0.00219395	0.561831	0.00328416	0.746503	0.0028979	0.17359	0.00311537	0.749474	0.000656916	0.335379	0.00993269	0.566757	0.01821	0.592481	0.034979	0.17866	0.0221072	0.514877	0.0129067	1.45751	0.0124637	1.00678	0.012339	1.44793
Stdev	The standard deviation of the growth measurement (GMR, MaxR or NormGMR) across the four carbon source environments.		Y12		0.335772	0.000661884	0.586866	0.0109131	0.572286	0.0114029	0.123005	0.00197072	0.749442	0.000143611	0.458214	0.00465594	0.607108	0.00774898	0.754771	0.00383031	0.197038	0.00490918	0.74947	0.000195746	0.395447	0.00524262	0.597811	0.00557766	0.661495	0.00656452	0.182893	0.00632808	0.74935	0.000397427	0.359373	0.00355321	0.58467	0.00907666	0.614815	0.0153025	0.167783	0.00205567	0.701927	0.0416605	1.26363	0.0119175	1.03012	0.0123845	1.22676
Cov	The coefficient of variation of (the stdev divided by the arithmean or geomean GMR or MaxR) across the carbon source environments.		DBVPG1106		0.211486	0.00184979	0.522878	0.00602992	0.404476	0.00211973	0.0637862	0.000817128	0.43839	0.0048382	0.434902	0.00215209	0.534172	0.00565193	0.814201	0.00595612	0.190775	0.00174336	0.749256	0.000351202	0.30388	0.000569036	0.534804	0.00179107	0.568212	0.00182775	0.17668	0.00322223	0.425618	0.000834652	0.256243	0.00569564	0.549758	0.00269318	0.466101	0.0100869	0.0773345	0.0121736	0.451822	0.00083298	1.70976	0.0132943	0.997705	0.00919172	1.71511
Arithmean	The arithmetic mean of the growth measurement for the strain across the four carbon source environments.		UWOPS83-787.3		0.344426	0.00187192	0.625723	0.00664909	0.550472	0.00446158	0.111025	0.00054052	0.694741	0.00736368	0.464692	0.00316477	0.644195	0.00426516	0.721355	0.00279789	0.16866	0.00434918	0.749349	0.000534762	0.404354	0.0016594	0.612831	0.00444438	0.659833	0.00469806	0.134378	0.000671884	0.749487	0.000235383	0.425779	0.00122068	0.583854	0.00190141	0.729262	0.00341774	0.204466	0.00127666	0.74918	0.000242912	1.19133	0.00694727	1.06104	0.00689528	1.12315
Geomean	The geometic mean of the growth measurement for the strain across the four carbon source environments.		YS4		0.0862853	0.00442309	0.39413	0.0224895	0.218963	0.00127188	-0.0072402	0.00178118	0.404186	0.00206413	0.370212	0.00598432	0.418423	0.0503016	0.890353	0.0927337	0.224957	0.0160669	0.732073	0.0242295	0.255871	0.010698	0.404742	0.0181982	0.632227	0.00199481	0.11911	0.0126305	0.45749	0.00244263	0.156825	0.00587462	0.414179	0.0206201	0.378756	0.00467279	-0.00141141	0.010741	0.437935	0.0101617	2.44897	0.0531834	1.0353	0.091395	2.37909
se	The standard deviation of repeated calculations of the different statistics.		YS9		0.223298	0.00679354	0.566091	0.0232839	0.394604	0.00485308	0.0861653	0.00111962	0.474296	0.00679425	0.44234	0.00561035	0.598479	0.00458248	0.739124	0.00936916	0.16352	0.0149426	0.749588	0.000285932	0.39254	0.0122603	0.585148	0.0159454	0.67081	0.00740271	0.114982	0.0110057	0.749513	0.000221956	0.275422	0.0122646	0.584175	0.0109891	0.471868	0.0282671	0.120016	0.01982	0.521864	0.0167591	1.53174	0.033947	1.03499	0.0177472	1.48026
B)	Single-cell lag data for SGRP strains.						C)	Cox Proportional hazards analysis output from R
		Time (Lag escape, hours)	Status	Strain	Media			Single covariate alone (1 DF)
		8.811	1	YS9	maltose			Covariate	DF	b-value (coefficient)	exp(beta)	se(Coef)	Z score	p-val	fold likelihood of division per hour min vs. max = exp(coef(min))/exp(coef(max))	fold likelihood of division per hour max vs. min
		24.099	0	YS9	maltose			CoV.Avg.GMR	1	-11.1481	1.44033e-05	0.313826	-35.523	0	144.314	0.00692933	0.000235212	0.995319	4231.58	0.000236318
		24.099	0	YS9	maltose			NormGMR.HG.over.Geomean.NormGMR.OtherSugars	1	-4.47745	0.0113624	0.102067	-43.8676	0	116.883	0.00855554	1	1	1	1
		24.099	0	YS9	maltose			CoV.Geomean.GMR	1	-8.91279	0.000134655	0.236185	-37.7365	0	111.961	0.00893171	0.00125652	0.995821	792.523	0.00126179
		24.099	0	YS9	maltose			Stdev.GMR	1	-51.3098	5.20521e-23	0.951077	-53.9492	0	87.7193	0.0114	1	1	1	1
		24.099	0	YS9	maltose			GMR.HGoverOther.Sugars	1	-2.44753	0.086507	0.0926453	-26.4183	0	21.5054	0.0465001	0.159765	0.998692	6.25102	0.159974
		24.099	0	YS9	maltose			MaxR.LG.over.MinR.LG	1	-0.0576403	0.943989	0.00306038	-18.8343	0	9.53005	0.104931
		24.099	0	YS9	maltose			Max.MaxR.over.Min.MaxR	1	-0.902495	0.405557	0.124558	-7.24559	4.30544e-13	3.66562	0.272805
		24.099	0	YS9	maltose			GMR.HG	1	-4.15428	0.0156971	0.252401	-16.4591	0	3.2351	0.309109
		24.099	0	YS9	maltose			Average.GMR	1	-3.20672	0.0404892	0.217165	-14.7663	0	3.10574	0.321984
		5.312	1	YS9	maltose			GMR.LG.M	1	-2.5546	0.0777231	0.222812	-11.4653	0	2.35745	0.424186
		5.312	1	YS9	maltose			MaxR.LG.M	1	-1.46217	0.231734	0.144502	-10.1187	0	2.2018	0.454174
		8.812	1	YS9	maltose			MaxR.LG.G	1	-1.5808	0.205811	0.164877	-9.58773	0	2.07916	0.480963
		18.812	1	YS9	maltose			Geomean.MaxR	1	-1.45646	0.23306	0.163932	-8.88456	0	1.96795	0.508142
		24.099	0	YS9	maltose			Average.MaxR	1	-1.45529	0.233332	0.166043	-8.76454	0	1.94345	0.514549
		24.099	0	YS9	maltose			MaxR.LG	1	-1.51622	0.21954	0.157721	-9.61332	0	1.91663	0.521749
		24.099	0	YS9	maltose			Max.GMR.over.MinGMR	1	-0.0958091	0.908637	0.0228271	-4.19716	2.70279e-05	1.46593	0.682159
		24.099	0	YS9	maltose			MaxR.HG	1	-0.917098	0.399677	0.196582	-4.66522	3.08285e-06	1.44182	0.69357
		24.099	0	YS9	maltose			MaxR.HGoverOther.Sugars	1	-0.0875583	0.916165	0.0346923	-2.52385	0.0116076	1.26888	0.788096
		24.099	0	YS9	maltose			Geomean.GMR	1	2.35032	10.4889	0.29807	7.88514	3.10862e-15	0.479769	2.08434
		24.099	0	YS9	maltose			GMR.LG.G	1	3.43496	31.0301	0.258404	13.293	0	0.320557	3.11957
		13.061	1	YS9	maltose			CoV.Geomean.MaxR	1	4.28761	72.7922	0.21889	19.588	0	0.280026	3.5711
		20.061	1	YS9	maltose			CoV.Average.MaxR	1	4.49328	89.4144	0.225905	19.8901	0	0.276952	3.61074
		24.099	0	YS9	maltose			Stdev.MaxR	1	21.2351	1.6683e+09	0.961686	22.0811	0	0.265469	3.76692
		24.099	0	YS9	maltose			Local.MinR.LG	1	19.4422	2.77735e+08	0.823032	23.6226	0	0.105949	9.43849
		24.099	0	YS9	maltose			GMR.LG	1	8.42527	4560.9	0.307191	27.4268	0	0.0876333	11.4112
		24.099	0	YS9	maltose			Two covariates - paired, compared with NormGMR.HG.over.Geomean.NormGMR.OtherSugars (2 DF)
		24.099	0	YS9	maltose			Variable	DF	b-value	exp(beta)	se(Coef)	Z score	p-val
		24.099	0	YS9	maltose			Stdev.GMR	2	-41.5379	9.12725e-19	1.30961	-31.7178	0
		7.064	1	YS9	maltose			Stdev.MaxR	2	0.533852	1.70549	1.14839	0.464868	0.642026
		7.313	1	YS9	maltose			Geomean.GMR	2	-1.8287	0.160622	0.272559	-6.70939	1.95435e-11
		7.813	1	YS9	maltose			Average.GMR	2	-1.6196	0.197978	0.266779	-6.07093	1.27171e-09
		10.314	1	YS9	maltose			CoV.Geomean.GMR	2	-2.66551	0.0695636	0.319976	-8.33035	1.11022e-16
		14.812	1	YS9	maltose			CoV.Avg.GMR	2	-3.76377	0.023196	0.347823	-10.821	0
		24.099	0	YS9	maltose			Geomean.MaxR	2	-0.921655	0.39786	0.138367	-6.66097	2.72026e-11
		24.099	0	YS9	maltose			Average.MaxR	2	-0.934737	0.392689	0.139645	-6.69365	2.17667e-11
		24.099	0	YS9	maltose			CoV.Geomean.MaxR	2	1.08069	2.94671	0.29694	3.63942	0.00027325
		24.099	0	YS9	maltose			CoV.Average.MaxR	2	1.07067	2.91733	0.303892	3.52319	0.000426387
		24.099	0	YS9	maltose			GMR.HGoverOther.Sugars	2	0.940398	2.561	0.110499	8.51047	0
		3.066	1	YS9	maltose			MaxR.HGoverOther.Sugars	2	0.387483	1.47327	0.0385653	10.0475	0
		4.814	1	YS9	maltose			Max.GMR.over.MinGMR	2	0.415426	1.51502	0.0340901	12.1861	0
		24.099	0	YS9	maltose			Max.MaxR.over.Min.MaxR	2	1.05277	2.86557	0.0815144	12.9151	0
		12.313	1	YS9	maltose			GMR.LG.G	2	-0.408285	0.66479	0.229343	-1.78024	0.0750368
		24.099	0	YS9	maltose			MaxR.LG.G	2	-1.03593	0.354897	0.142502	-7.26955	3.60711e-13
		24.099	0	YS9	maltose			GMR.LG	2	1.04196	2.83476	0.324295	3.21299	0.00131363
		24.099	0	YS9	maltose			MaxR.LG	2	-0.485163	0.615597	0.12549	-3.86615	0.000110565
		24.099	0	YS9	maltose			Local.MinR.LG	2	-2.43733	0.0873941	1.06534	-2.28784	0.0221466
		24.099	0	YS9	maltose			MaxR.LG.over.MinR.LG	2	0.0122738	1.01235	0.00305322	4.01994	5.82118e-05
		24.099	0	YS9	maltose			GMR.HG	2	-2.36828	0.093642	0.266271	-8.89424	0
		24.099	0	YS9	maltose			MaxR.HG	2	-1.11204	0.328886	0.160307	-6.93697	4.00613e-12
		24.099	0	YS9	maltose			GMR.LG.M	2	-4.38025	0.0125222	0.218642	-20.0339	0
		24.099	0	YS9	maltose			MaxR.LG.M	2	-1.14405	0.318525	0.129825	-8.81227	0
		24.099	0	YS9	maltose			Two covariates - paired, compared with STDEV GMR (2 DF)
		24.099	0	YS9	maltose			Variable	DF	b-value	exp(beta)	se(Coef)	Z score	p-val
		24.099	0	YS9	maltose			NormGMR.HG.over.Geomean.NormGMR.OtherSugars	2	-1.47494	0.228793	0.131321	-11.2316	0
		24.099	0	YS9	maltose			Stdev.MaxR	2	-7.00678	0.000905718	1.07707	-6.50542	7.7479e-11
		24.099	0	YS9	maltose			Geomean.GMR	2	2.23969	9.39041	0.215676	10.3845	0
		10.566	1	YS9	maltose			Average.GMR	2	2.58495	13.2627	0.22068	11.7136	0
		13.065	1	YS9	maltose			CoV.Geomean.GMR	2	-2.06918	0.12629	0.2038	-10.153	0
		16.065	1	YS9	maltose			CoV.Avg.GMR	2	-2.74637	0.0641604	0.241846	-11.3558	0
		14.815	1	YS9	maltose			Geomean.MaxR	2	0.939618	2.559	0.123593	7.6025	2.90878e-14
		24.099	0	YS9	maltose			Average.MaxR	2	0.942055	2.56525	0.124762	7.55081	4.32987e-14
		24.099	0	YS9	maltose			CoV.Geomean.MaxR	2	-2.31764	0.0985053	0.2635	-8.79561	0
		24.099	0	YS9	maltose			CoV.Average.MaxR	2	-2.36715	0.0937472	0.270822	-8.74064	0
		24.099	0	YS9	maltose			GMR.HGoverOther.Sugars	2	-0.577221	0.561456	0.069177	-8.34412	1.11022e-16
		24.099	0	YS9	maltose			MaxR.HGoverOther.Sugars	2	-0.379941	0.683902	0.0373751	-10.1656	0
		5.567	1	YS9	maltose			Max.GMR.over.MinGMR	2	-0.379	0.684546	0.0372458	-10.1756	0
		6.066	1	YS9	maltose			Max.MaxR.over.Min.MaxR	2	-0.639779	0.527409	0.070232	-9.10951	0
		10.067	1	YS9	maltose			GMR.LG.G	2	1.78039	5.93217	0.186917	9.52503	0
		10.067	1	YS9	maltose			MaxR.LG.G	2	1.02213	2.77911	0.127998	7.98552	1.44329e-15
		5.317	1	YS9	maltose			GMR.LG	2	2.90215	18.2133	0.247387	11.7312	0
		5.317	1	YS9	maltose			MaxR.LG	2	0.77851	2.17822	0.120633	6.45352	1.09278e-10
		13.565	1	YS9	maltose			Local.MinR.LG	2	9.82528	18495.4	0.78699	12.4846	0
		24.099	0	YS9	maltose			MaxR.LG.over.MinR.LG	2	-0.00852967	0.991507	0.00305329	-2.7936	0.00521251
		24.099	0	YS9	maltose			GMR.HG	2	2.88212	17.8521	0.23714	12.1537	0
		24.099	0	YS9	maltose			MaxR.HG	2	1.05465	2.87097	0.140094	7.52818	5.14033e-14
		24.099	0	YS9	maltose			GMR.LG.M	2	1.58438	4.87629	0.201974	7.8445	4.32987e-15
		24.099	0	YS9	maltose			MaxR.LG.M	2	0.895325	2.44813	0.11176	8.01113	1.11022e-15
		24.099	0	YS9	maltose
		24.099	0	YS9	maltose
		24.099	0	YS9	maltose
		24.099	0	YS9	maltose
		24.099	0	YS9	maltose
		24.099	0	YS9	maltose
		24.099	0	YS9	maltose
		24.099	0	YS9	maltose
		24.099	0	YS9	maltose
		24.099	0	YS9	maltose
		24.099	0	YS9	maltose
		24.099	0	YS9	maltose
		24.099	0	YS9	maltose
		24.099	0	YS9	maltose
		24.099	0	YS9	maltose
		24.099	0	YS9	maltose
		24.099	0	YS9	maltose
		24.099	0	YS9	maltose
		24.099	0	YS9	maltose
		24.099	0	YS9	maltose
		24.099	0	YS9	maltose
		24.099	0	YS9	maltose
		24.099	0	YS9	maltose
		24.099	0	YS9	maltose
		24.099	0	YS9	maltose
		24.099	0	YS9	maltose
		24.099	0	YS9	maltose
		24.099	0	YS9	maltose
		8.067	1	YS9	maltose
		10.318	1	YS9	maltose
		12.566	1	YS9	maltose
		11.318	1	YS9	maltose
		12.316	1	YS9	maltose
		15.817	1	YS9	maltose
		12.816	1	YS9	maltose
		24.099	0	YS9	maltose
		24.099	0	YS9	maltose
		24.099	0	YS9	maltose
		24.099	0	YS9	maltose
		24.099	0	YS9	maltose
		24.099	0	YS9	maltose
		24.099	0	YS9	maltose
		24.099	0	YS9	maltose
		24.099	0	YS9	maltose
		24.099	0	YS9	maltose
		24.099	0	YS9	maltose
		24.099	0	YS9	maltose
		24.099	0	YS9	maltose
		24.099	0	YS9	maltose
		24.099	0	YS9	maltose
		24.099	0	YS9	maltose
		24.099	0	YS9	maltose
		24.099	0	YS9	maltose
		24.099	0	YS9	maltose
		24.099	0	YS9	maltose
		24.099	0	YS9	maltose
		24.099	0	YS9	maltose
		24.099	0	YS9	maltose
		24.099	0	YS9	maltose
		24.099	0	YS9	maltose
		24.099	0	YS9	maltose
		24.099	0	YS9	maltose
		24.099	0	YS9	maltose
		24.099	0	YS9	maltose
		24.099	0	YS9	maltose
		24.099	0	YS9	maltose
		24.099	0	YS9	maltose
		24.099	0	YS9	maltose
		24.099	0	YS9	maltose
		24.099	0	YS9	maltose
		24.099	0	YS9	maltose
		24.099	0	YS9	maltose
		24.099	0	YS9	maltose
		24.099	0	YS9	maltose
		24.099	0	YS9	maltose
		24.099	0	YS9	maltose
		24.099	0	YS9	maltose
		11.569	1	YS9	maltose
		12.318	1	YS9	maltose
		16.568	1	YS9	maltose
		12.568	1	YS9	maltose
		16.819	1	YS9	maltose
		17.82	1	YS9	maltose
		24.099	0	YS9	maltose
		24.099	0	YS9	maltose
		24.099	0	YS9	maltose
		24.099	0	YS9	maltose
		24.099	0	YS9	maltose
		24.099	0	YS9	maltose
		24.099	0	YS9	maltose
		24.099	0	YS9	maltose
		24.099	0	YS9	maltose
		24.099	0	YS9	maltose
		24.099	0	YS9	maltose
		24.099	0	YS9	maltose
		24.099	0	YS9	maltose
		24.099	0	YS9	maltose
		24.099	0	YS9	maltose
		24.099	0	YS9	maltose
		24.099	0	YS9	maltose
		24.099	0	YS9	maltose
		24.099	0	YS9	maltose
		24.099	0	YS9	maltose
		24.099	0	YS9	maltose
		24.099	0	YS9	maltose
		24.099	0	YS9	maltose
		24.099	0	YS9	maltose
		5.322	1	YS9	maltose
		8.321	1	YS9	maltose
		9.571	1	YS9	maltose
		8.071	1	YS9	maltose
		10.071	1	YS9	maltose
		14.069	1	YS9	maltose
		24.099	0	YS9	maltose
		24.099	0	YS9	maltose
		24.099	0	YS9	maltose
		24.099	0	YS9	maltose
		24.099	0	YS9	maltose
		24.099	0	YS9	maltose
		24.099	0	YS9	maltose
		24.099	0	YS9	maltose
		8.072	1	YS9	maltose
		10.072	1	YS9	maltose
		14.321	1	YS9	maltose
		24.099	0	YS9	maltose
		24.099	0	YS9	maltose
		24.099	0	YS9	maltose
		24.099	0	YS9	maltose
		24.099	0	YS9	maltose
		24.099	0	YS9	maltose
		4.823	1	YS9	maltose
		6.072	1	YS9	maltose
		12.571	1	YS9	maltose
		12.571	1	YS9	maltose
		14.321	1	YS9	maltose
		14.821	1	YS9	maltose
		14.071	1	YS9	maltose
		13.821	1	YS9	maltose
		24.099	0	YS9	maltose
		24.099	0	YS9	maltose
		24.099	0	YS9	maltose
		24.099	0	YS9	maltose
		24.099	0	YS9	maltose
		24.099	0	YS9	maltose
		24.099	0	YS9	maltose
		24.099	0	YS9	maltose
		24.099	0	YS9	maltose
		24.099	0	YS9	maltose
		24.099	0	YS9	maltose
		24.099	0	YS9	maltose
		24.099	0	YS9	maltose
		24.099	0	YS9	maltose
		24.099	0	YS9	maltose
		24.099	0	YS9	maltose
		12.322	1	YS9	maltose
		24.099	0	YS9	maltose
		24.099	0	YS9	maltose
		24.099	0	YS9	maltose
		24.099	0	YS9	maltose
		24.099	0	YS9	maltose
		24.099	0	YS9	maltose
		24.099	0	YS9	maltose
		24.099	0	YS9	maltose
		24.099	0	YS9	maltose
		24.099	0	YS9	maltose
		24.099	0	YS9	maltose
		24.099	0	YS9	maltose
		24.099	0	YS9	maltose
		24.099	0	YS9	maltose
		24.099	0	YS9	maltose
		24.099	0	YS9	maltose
		24.099	0	YS9	maltose
		5.075	1	YS9	maltose
		6.074	1	YS9	maltose
		24.099	0	YS9	maltose
		24.099	0	YS9	maltose
		24.099	0	YS9	maltose
		24.099	0	YS9	maltose
		24.099	0	YS9	maltose
		24.099	0	YS9	maltose
		24.099	0	YS9	maltose
		24.099	0	YS9	maltose
		24.099	0	YS9	maltose
		24.099	0	YS9	maltose
		24.099	0	YS9	maltose
		24.099	0	YS9	maltose
		16.074	1	YS9	maltose
		17.806	1	YS9	maltose
		24.099	0	YS9	maltose
		24.099	0	YS9	maltose
		24.099	0	YS9	maltose
		24.099	0	YS9	maltose
		24.099	0	YS9	maltose
		24.099	0	YS9	maltose
		24.099	0	YS9	maltose
		24.099	0	YS9	maltose
		13.324	1	YS9	maltose
		24.099	0	YS9	maltose
		24.099	0	YS9	maltose
		24.099	0	YS9	maltose
		24.099	0	YS9	maltose
		24.099	0	YS9	maltose
		24.099	0	YS9	maltose
		15.075	1	YS9	maltose
		18.078	1	YS9	maltose
		24.099	0	YS9	maltose
		24.099	0	YS9	maltose
		24.099	0	YS9	maltose
		24.099	0	YS9	maltose
		24.099	0	YS9	maltose
		24.099	0	YS9	maltose
		24.099	0	YS9	maltose
		24.099	0	YS9	maltose
		24.099	0	YS9	maltose
		24.099	0	YS9	maltose
		24.099	0	YS9	maltose
		24.099	0	YS9	maltose
		24.099	0	YS9	maltose
		24.099	0	YS9	maltose
		24.099	0	YS9	maltose
		24.099	0	YS9	maltose
		24.099	0	YS9	maltose
		24.099	0	YS9	maltose
		24.099	0	YS9	maltose
		24.099	0	YS9	maltose
		24.099	0	YS9	maltose
		24.099	0	YS9	maltose
		24.099	0	YS9	maltose
		24.099	0	YS9	maltose
		24.099	0	YS9	maltose
		24.099	0	YS9	maltose
		24.099	0	YS9	maltose
		24.099	0	YS9	maltose
		24.099	0	YS9	maltose
		24.099	0	YS9	maltose
		24.099	0	YS9	maltose
		24.099	0	YS9	maltose
		9.829	1	YS9	maltose
		10.33	1	YS9	maltose
		13.327	1	YS9	maltose
		24.099	0	YS9	maltose
		24.099	0	YS9	maltose
		24.099	0	YS9	maltose
		24.099	0	YS9	maltose
		24.099	0	YS9	maltose
		24.099	0	YS9	maltose
		8.83	1	YS9	maltose
		9.83	1	YS9	maltose
		16.329	1	YS9	maltose
		17.83	1	YS9	maltose
		24.099	0	YS9	maltose
		24.099	0	YS9	maltose
		24.099	0	YS9	maltose
		24.099	0	YS9	maltose
		24.099	0	YS9	maltose
		24.099	0	YS9	maltose
		24.099	0	YS9	maltose
		24.099	0	YS9	maltose
		24.099	0	YS9	maltose
		24.099	0	YS9	maltose
		24.099	0	YS9	maltose
		24.099	0	YS9	maltose
		24.099	0	YS9	maltose
		24.099	0	YS9	maltose
		24.099	0	YS9	maltose
		24.099	0	YS9	maltose
		24.099	0	YS9	maltose
		24.099	0	YS9	maltose
		24.099	0	YS9	maltose
		24.099	0	YS9	maltose
		24.099	0	YS9	maltose
		24.099	0	YS9	maltose
		24.099	0	YS9	maltose
		24.099	0	YS9	maltose
		24.099	0	YS9	maltose
		24.099	0	YS9	maltose
		24.099	0	YS9	maltose
		24.099	0	YS9	maltose
		24.099	0	YS9	maltose
		24.099	0	YS9	maltose
		24.099	0	YS9	maltose
		24.099	0	YS9	maltose
		24.099	0	YS9	maltose
		24.099	0	YS9	maltose
		24.099	0	YS9	maltose
		24.099	0	YS9	maltose
		24.099	0	YS9	maltose
		24.099	0	YS9	maltose
		24.099	0	YS9	maltose
		24.099	0	YS9	maltose
		24.099	0	YS9	maltose
		24.099	0	YS9	maltose
		24.099	0	YS9	maltose
		24.099	0	YS9	maltose
		24.099	0	YS9	maltose
		24.099	0	YS9	maltose
		24.099	0	YS9	maltose
		24.099	0	YS9	maltose
		24.099	0	YS9	maltose
		24.099	0	YS9	maltose
		24.099	0	YS9	maltose
		24.099	0	YS9	maltose
		24.099	0	YS9	maltose
		24.099	0	YS9	maltose
		24.099	0	YS9	maltose
		24.099	0	YS9	maltose
		24.099	0	YS9	maltose
		24.099	0	YS9	maltose
		24.099	0	YS9	maltose
		24.099	0	YS9	maltose
		24.099	0	YS9	maltose
		24.099	0	YS9	maltose
		24.099	0	YS9	maltose
		24.099	0	YS9	maltose
		24.099	0	YS9	maltose
		24.099	0	YS9	maltose
		24.099	0	YS9	maltose
		24.099	0	YS9	maltose
		24.099	0	YS9	maltose
		24.099	0	YS9	maltose
		24.099	0	YS9	maltose
		24.099	0	YS9	maltose
		24.099	0	YS9	maltose
		24.099	0	YS9	maltose
		24.099	0	YS9	maltose
		24.099	0	YS9	maltose
		24.099	0	YS9	maltose
		24.099	0	YS9	maltose
		24.099	0	YS9	maltose
		24.099	0	YS9	maltose
		23.087	1	YS9	maltose
		24.099	0	YS9	maltose
		24.099	0	YS9	maltose
		24.099	0	YS9	maltose
		24.099	0	YS9	maltose
		24.099	0	YS9	maltose
		24.099	0	YS9	maltose
		24.099	0	YS9	maltose
		24.099	0	YS9	maltose
		24.099	0	YS9	maltose
		24.099	0	YS9	maltose
		24.099	0	YS9	maltose
		24.099	0	YS9	maltose
		24.099	0	YS9	maltose
		24.099	0	YS9	maltose
		24.099	0	YS9	maltose
		24.099	0	YS9	maltose
		24.099	0	YS9	maltose
		24.099	0	YS9	maltose
		24.099	0	YS9	maltose
		24.099	0	YS9	maltose
		24.099	0	YS9	maltose
		24.099	0	YS9	maltose
		24.099	0	YS9	maltose
		24.099	0	YS9	maltose
		24.099	0	YS9	maltose
		24.099	0	YS9	maltose
		24.099	0	YS9	maltose
		24.099	0	YS9	maltose
		24.099	0	YS9	maltose
		24.099	0	YS9	maltose
		24.099	0	YS9	maltose
		24.099	0	YS9	maltose
		24.099	0	YS9	maltose
		24.099	0	YS9	maltose
		24.099	0	YS9	maltose
		24.099	0	YS9	maltose
		24.099	0	YS9	maltose
		24.099	0	YS9	maltose
		24.099	0	YS9	maltose
		24.099	0	YS9	maltose
		24.099	0	YS9	maltose
		24.099	0	YS9	maltose
		24.099	0	YS9	maltose
		24.099	0	YS9	maltose
		24.099	0	YS9	maltose
		24.099	0	YS9	maltose
		24.099	0	YS9	maltose
		24.099	0	YS9	maltose
		24.099	0	YS9	maltose
		24.099	0	YS9	maltose
		24.099	0	YS9	maltose
		24.099	0	YS9	maltose
		24.099	0	YS9	maltose
		24.099	0	YS9	maltose
		24.099	0	YS9	maltose
		24.099	0	YS9	maltose
		24.099	0	YS9	maltose
		24.099	0	YS9	maltose
		24.099	0	YS9	maltose
		24.099	0	YS9	maltose
		24.099	0	YS9	maltose
		24.099	0	YS9	maltose
		24.099	0	YS9	maltose
		24.099	0	YS9	maltose
		24.099	0	YS9	maltose
		24.099	0	YS9	maltose
		24.099	0	YS9	maltose
		24.099	0	YS9	maltose
		24.099	0	YS9	maltose
		24.099	0	YS9	maltose
		24.099	0	YS9	maltose
		10.836	1	YS9	maltose
		2.785	1	UWOPS83-787.3	maltose
		4.035	1	UWOPS83-787.3	maltose
		4.285	1	UWOPS83-787.3	maltose
		3.285	1	UWOPS83-787.3	maltose
		2.785	1	UWOPS83-787.3	maltose
		3.285	1	UWOPS83-787.3	maltose
		3.285	1	UWOPS83-787.3	maltose
		3.285	1	UWOPS83-787.3	maltose
		3.035	1	UWOPS83-787.3	maltose
		3.285	1	UWOPS83-787.3	maltose
		4.535	1	UWOPS83-787.3	maltose
		3.036	1	UWOPS83-787.3	maltose
		2.536	1	UWOPS83-787.3	maltose
		2.786	1	UWOPS83-787.3	maltose
		2.786	1	UWOPS83-787.3	maltose
		3.286	1	UWOPS83-787.3	maltose
		4.286	1	UWOPS83-787.3	maltose
		2.286	1	UWOPS83-787.3	maltose
		3.036	1	UWOPS83-787.3	maltose
		3.036	1	UWOPS83-787.3	maltose
		3.536	1	UWOPS83-787.3	maltose
		4.286	1	UWOPS83-787.3	maltose
		3.536	1	UWOPS83-787.3	maltose
		4.286	1	UWOPS83-787.3	maltose
		3.787	1	UWOPS83-787.3	maltose
		3.037	1	UWOPS83-787.3	maltose
		3.787	1	UWOPS83-787.3	maltose
		2.537	1	UWOPS83-787.3	maltose
		3.037	1	UWOPS83-787.3	maltose
		3.537	1	UWOPS83-787.3	maltose
		3.038	1	UWOPS83-787.3	maltose
		3.038	1	UWOPS83-787.3	maltose
		3.288	1	UWOPS83-787.3	maltose
		2.538	1	UWOPS83-787.3	maltose
		2.538	1	UWOPS83-787.3	maltose
		4.288	1	UWOPS83-787.3	maltose
		4.288	1	UWOPS83-787.3	maltose
		2.788	1	UWOPS83-787.3	maltose
		3.788	1	UWOPS83-787.3	maltose
		3.288	1	UWOPS83-787.3	maltose
		2.289	1	UWOPS83-787.3	maltose
		2.289	1	UWOPS83-787.3	maltose
		3.039	1	UWOPS83-787.3	maltose
		2.789	1	UWOPS83-787.3	maltose
		4.539	1	UWOPS83-787.3	maltose
		3.039	1	UWOPS83-787.3	maltose
		3.539	1	UWOPS83-787.3	maltose
		4.289	1	UWOPS83-787.3	maltose
		2.789	1	UWOPS83-787.3	maltose
		3.789	1	UWOPS83-787.3	maltose
		3.789	1	UWOPS83-787.3	maltose
		4.289	1	UWOPS83-787.3	maltose
		3.04	1	UWOPS83-787.3	maltose
		2.79	1	UWOPS83-787.3	maltose
		2.54	1	UWOPS83-787.3	maltose
		2.29	1	UWOPS83-787.3	maltose
		2.79	1	UWOPS83-787.3	maltose
		2.79	1	UWOPS83-787.3	maltose
		3.044	1	UWOPS83-787.3	maltose
		2.545	1	UWOPS83-787.3	maltose
		3.044	1	UWOPS83-787.3	maltose
		2.045	1	UWOPS83-787.3	maltose
		2.045	1	UWOPS83-787.3	maltose
		2.545	1	UWOPS83-787.3	maltose
		3.294	1	UWOPS83-787.3	maltose
		3.294	1	UWOPS83-787.3	maltose
		4.044	1	UWOPS83-787.3	maltose
		3.295	1	UWOPS83-787.3	maltose
		3.545	1	UWOPS83-787.3	maltose
		2.546	1	UWOPS83-787.3	maltose
		2.546	1	UWOPS83-787.3	maltose
		3.545	1	UWOPS83-787.3	maltose
		4.295	1	UWOPS83-787.3	maltose
		4.045	1	UWOPS83-787.3	maltose
		4.545	1	UWOPS83-787.3	maltose
		3.295	1	UWOPS83-787.3	maltose
		3.295	1	UWOPS83-787.3	maltose
		3.546	1	UWOPS83-787.3	maltose
		2.047	1	UWOPS83-787.3	maltose
		2.297	1	UWOPS83-787.3	maltose
		2.297	1	UWOPS83-787.3	maltose
		3.046	1	UWOPS83-787.3	maltose
		3.046	1	UWOPS83-787.3	maltose
		2.048	1	UWOPS83-787.3	maltose
		2.797	1	UWOPS83-787.3	maltose
		2.548	1	UWOPS83-787.3	maltose
		2.797	1	UWOPS83-787.3	maltose
		2.548	1	UWOPS83-787.3	maltose
		3.047	1	UWOPS83-787.3	maltose
		2.298	1	UWOPS83-787.3	maltose
		2.797	1	UWOPS83-787.3	maltose
		2.797	1	UWOPS83-787.3	maltose
		2.797	1	UWOPS83-787.3	maltose
		4.298	1	UWOPS83-787.3	maltose
		4.298	1	UWOPS83-787.3	maltose
		2.799	1	UWOPS83-787.3	maltose
		3.798	1	UWOPS83-787.3	maltose
		2.549	1	UWOPS83-787.3	maltose
		2.8	1	UWOPS83-787.3	maltose
		3.549	1	UWOPS83-787.3	maltose
		3.05	1	UWOPS83-787.3	maltose
		2.55	1	UWOPS83-787.3	maltose
		2.55	1	UWOPS83-787.3	maltose
		2.799	1	UWOPS83-787.3	maltose
		2.55	1	UWOPS83-787.3	maltose
		3.05	1	UWOPS83-787.3	maltose
		3.802	1	UWOPS83-787.3	maltose
		5.553	1	UWOPS83-787.3	maltose
		2.804	1	UWOPS83-787.3	maltose
		2.554	1	UWOPS83-787.3	maltose
		3.553	1	UWOPS83-787.3	maltose
		2.804	1	UWOPS83-787.3	maltose
		5.052	1	UWOPS83-787.3	maltose
		3.553	1	UWOPS83-787.3	maltose
		2.804	1	UWOPS83-787.3	maltose
		4.052	1	UWOPS83-787.3	maltose
		3.053	1	UWOPS83-787.3	maltose
		3.803	1	UWOPS83-787.3	maltose
		3.054	1	UWOPS83-787.3	maltose
		3.054	1	UWOPS83-787.3	maltose
		3.803	1	UWOPS83-787.3	maltose
		2.805	1	UWOPS83-787.3	maltose
		3.054	1	UWOPS83-787.3	maltose
		2.555	1	UWOPS83-787.3	maltose
		3.054	1	UWOPS83-787.3	maltose
		3.803	1	UWOPS83-787.3	maltose
		4.303	1	UWOPS83-787.3	maltose
		2.806	1	UWOPS83-787.3	maltose
		4.054	1	UWOPS83-787.3	maltose
		3.055	1	UWOPS83-787.3	maltose
		4.554	1	UWOPS83-787.3	maltose
		4.304	1	UWOPS83-787.3	maltose
		4.804	1	UWOPS83-787.3	maltose
		3.554	1	UWOPS83-787.3	maltose
		4.554	1	UWOPS83-787.3	maltose
		2.806	1	UWOPS83-787.3	maltose
		2.804	1	UWOPS83-787.3	maltose
		3.554	1	UWOPS83-787.3	maltose
		3.555	1	UWOPS83-787.3	maltose
		3.056	1	UWOPS83-787.3	maltose
		3.056	1	UWOPS83-787.3	maltose
		3.306	1	UWOPS83-787.3	maltose
		3.555	1	UWOPS83-787.3	maltose
		2.806	1	UWOPS83-787.3	maltose
		2.557	1	UWOPS83-787.3	maltose
		3.805	1	UWOPS83-787.3	maltose
		3.056	1	UWOPS83-787.3	maltose
		4.055	1	UWOPS83-787.3	maltose
		4.305	1	UWOPS83-787.3	maltose
		2.806	1	UWOPS83-787.3	maltose
		3.056	1	UWOPS83-787.3	maltose
		4.555	1	UWOPS83-787.3	maltose
		2.806	1	UWOPS83-787.3	maltose
		3.056	1	UWOPS83-787.3	maltose
		2.807	1	UWOPS83-787.3	maltose
		2.807	1	UWOPS83-787.3	maltose
		3.307	1	UWOPS83-787.3	maltose
		3.307	1	UWOPS83-787.3	maltose
		4.055	1	UWOPS83-787.3	maltose
		4.306	1	UWOPS83-787.3	maltose
		5.056	1	UWOPS83-787.3	maltose
		3.556	1	UWOPS83-787.3	maltose
		4.306	1	UWOPS83-787.3	maltose
		5.79833	1	DBVPG1106	maltose
		7.46533	1	DBVPG1106	maltose
		10.4633	1	DBVPG1106	maltose
		12.1283	1	DBVPG1106	maltose
		22	0	DBVPG1106	maltose
		22	0	DBVPG1106	maltose
		22	0	DBVPG1106	maltose
		22	0	DBVPG1106	maltose
		22	0	DBVPG1106	maltose
		22	0	DBVPG1106	maltose
		22	0	DBVPG1106	maltose
		13.1263	1	DBVPG1106	maltose
		16.7893	1	DBVPG1106	maltose
		17.1253	1	DBVPG1106	maltose
		19.4603	1	DBVPG1106	maltose
		22	0	DBVPG1106	maltose
		22	0	DBVPG1106	maltose
		11.1333	1	DBVPG1106	maltose
		12.4613	1	DBVPG1106	maltose
		14.7933	1	DBVPG1106	maltose
		10.7983	1	DBVPG1106	maltose
		13.8003	1	DBVPG1106	maltose
		12.4613	1	DBVPG1106	maltose
		13.8003	1	DBVPG1106	maltose
		12.4613	1	DBVPG1106	maltose
		13.4603	1	DBVPG1106	maltose
		22	0	DBVPG1106	maltose
		22	0	DBVPG1106	maltose
		22	0	DBVPG1106	maltose
		22	0	DBVPG1106	maltose
		22	0	DBVPG1106	maltose
		22	0	DBVPG1106	maltose
		22	0	DBVPG1106	maltose
		22	0	DBVPG1106	maltose
		22	0	DBVPG1106	maltose
		22	0	DBVPG1106	maltose
		22	0	DBVPG1106	maltose
		22	0	DBVPG1106	maltose
		9.13733	1	DBVPG1106	maltose
		12.8003	1	DBVPG1106	maltose
		22	0	DBVPG1106	maltose
		22	0	DBVPG1106	maltose
		22	0	DBVPG1106	maltose
		9.80733	1	DBVPG1106	maltose
		9.80733	1	DBVPG1106	maltose
		22	0	DBVPG1106	maltose
		22	0	DBVPG1106	maltose
		22	0	DBVPG1106	maltose
		22	0	DBVPG1106	maltose
		22	0	DBVPG1106	maltose
		22	0	DBVPG1106	maltose
		22	0	DBVPG1106	maltose
		22	0	DBVPG1106	maltose
		22	0	DBVPG1106	maltose
		22	0	DBVPG1106	maltose
		8.80333	1	DBVPG1106	maltose
		11.8053	1	DBVPG1106	maltose
		9.47233	1	DBVPG1106	maltose
		14.4643	1	DBVPG1106	maltose
		17.1293	1	DBVPG1106	maltose
		16.1353	1	DBVPG1106	maltose
		9.80833	1	DBVPG1106	maltose
		11.8053	1	DBVPG1106	maltose
		13.1303	1	DBVPG1106	maltose
		22	0	DBVPG1106	maltose
		22	0	DBVPG1106	maltose
		22	0	DBVPG1106	maltose
		22	0	DBVPG1106	maltose
		19.1293	1	DBVPG1106	maltose
		22	0	DBVPG1106	maltose
		9.47433	1	DBVPG1106	maltose
		10.4703	1	DBVPG1106	maltose
		12.4673	1	DBVPG1106	maltose
		13.4663	1	DBVPG1106	maltose
		22	0	DBVPG1106	maltose
		22	0	DBVPG1106	maltose
		22	0	DBVPG1106	maltose
		22	0	DBVPG1106	maltose
		22	0	DBVPG1106	maltose
		22	0	DBVPG1106	maltose
		22	0	DBVPG1106	maltose
		22	0	DBVPG1106	maltose
		22	0	DBVPG1106	maltose
		22	0	DBVPG1106	maltose
		14.8003	1	DBVPG1106	maltose
		22	0	DBVPG1106	maltose
		22	0	DBVPG1106	maltose
		12.1393	1	DBVPG1106	maltose
		15.1353	1	DBVPG1106	maltose
		15.1353	1	DBVPG1106	maltose
		11.8093	1	DBVPG1106	maltose
		22	0	DBVPG1106	maltose
		22	0	DBVPG1106	maltose
		22	0	DBVPG1106	maltose
		22	0	DBVPG1106	maltose
		6.80633	1	DBVPG1106	maltose
		7.47933	1	DBVPG1106	maltose
		11.4693	1	DBVPG1106	maltose
		15.1373	1	DBVPG1106	maltose
		16.1403	1	DBVPG1106	maltose
		22	0	DBVPG1106	maltose
		22	0	DBVPG1106	maltose
		22	0	DBVPG1106	maltose
		22	0	DBVPG1106	maltose
		22	0	DBVPG1106	maltose
		22	0	DBVPG1106	maltose
		22	0	DBVPG1106	maltose
		22	0	DBVPG1106	maltose
		22	0	DBVPG1106	maltose
		22	0	DBVPG1106	maltose
		22	0	DBVPG1106	maltose
		22	0	DBVPG1106	maltose
		22	0	DBVPG1106	maltose
		22	0	DBVPG1106	maltose
		22	0	DBVPG1106	maltose
		10.8093	1	DBVPG1106	maltose
		11.4713	1	DBVPG1106	maltose
		13.4723	1	DBVPG1106	maltose
		13.8123	1	DBVPG1106	maltose
		15.1393	1	DBVPG1106	maltose
		17.1363	1	DBVPG1106	maltose
		22	0	DBVPG1106	maltose
		22	0	DBVPG1106	maltose
		22	0	DBVPG1106	maltose
		22	0	DBVPG1106	maltose
		22	0	DBVPG1106	maltose
		22	0	DBVPG1106	maltose
		22	0	DBVPG1106	maltose
		22	0	DBVPG1106	maltose
		22	0	DBVPG1106	maltose
		17.8063	1	DBVPG1106	maltose
		22	0	DBVPG1106	maltose
		22	0	DBVPG1106	maltose
		22	0	DBVPG1106	maltose
		22	0	DBVPG1106	maltose
		22	0	DBVPG1106	maltose
		22	0	DBVPG1106	maltose
		22	0	DBVPG1106	maltose
		11.1473	1	DBVPG1106	maltose
		12.4783	1	DBVPG1106	maltose
		12.4783	1	DBVPG1106	maltose
		12.1463	1	DBVPG1106	maltose
		22	0	DBVPG1106	maltose
		22	0	DBVPG1106	maltose
		22	0	DBVPG1106	maltose
		22	0	DBVPG1106	maltose
		22	0	DBVPG1106	maltose
		22	0	DBVPG1106	maltose
		22	0	DBVPG1106	maltose
		22	0	DBVPG1106	maltose
		22	0	DBVPG1106	maltose
		22	0	DBVPG1106	maltose
		22	0	DBVPG1106	maltose
		22	0	DBVPG1106	maltose
		9.82133	1	DBVPG1106	maltose
		10.8163	1	DBVPG1106	maltose
		14.4773	1	DBVPG1106	maltose
		16.1473	1	DBVPG1106	maltose
		14.1523	1	DBVPG1106	maltose
		15.4773	1	DBVPG1106	maltose
		13.8183	1	DBVPG1106	maltose
		14.8103	1	DBVPG1106	maltose
		22	0	DBVPG1106	maltose
		22	0	DBVPG1106	maltose
		22	0	DBVPG1106	maltose
		22	0	DBVPG1106	maltose
		22	0	DBVPG1106	maltose
		22	0	DBVPG1106	maltose
		22	0	DBVPG1106	maltose
		22	0	DBVPG1106	maltose
		22	0	DBVPG1106	maltose
		22	0	DBVPG1106	maltose
		22	0	DBVPG1106	maltose
		22	0	DBVPG1106	maltose
		13.1453	1	DBVPG1106	maltose
		8.15833	1	DBVPG1106	maltose
		11.1513	1	DBVPG1106	maltose
		13.4813	1	DBVPG1106	maltose
		13.4813	1	DBVPG1106	maltose
		22	0	DBVPG1106	maltose
		22	0	DBVPG1106	maltose
		22	0	DBVPG1106	maltose
		22	0	DBVPG1106	maltose
		22	0	DBVPG1106	maltose
		22	0	DBVPG1106	maltose
		22	0	DBVPG1106	maltose
		9.48833	1	DBVPG1106	maltose
		14.1553	1	DBVPG1106	maltose
		15.1483	1	DBVPG1106	maltose
		10.8203	1	DBVPG1106	maltose
		12.8183	1	DBVPG1106	maltose
		13.1473	1	DBVPG1106	maltose
		16.1513	1	DBVPG1106	maltose
		12.8183	1	DBVPG1106	maltose
		10.4853	1	DBVPG1106	maltose
		11.8213	1	DBVPG1106	maltose
		10.8203	1	DBVPG1106	maltose
		11.8213	1	DBVPG1106	maltose
		22	0	DBVPG1106	maltose
		22	0	DBVPG1106	maltose
		22	0	DBVPG1106	maltose
		22	0	DBVPG1106	maltose
		22	0	DBVPG1106	maltose
		22	0	DBVPG1106	maltose
		22	0	DBVPG1106	maltose
		22	0	DBVPG1106	maltose
		22	0	DBVPG1106	maltose
		22	0	DBVPG1106	maltose
		14.8153	1	DBVPG1106	maltose
		22	0	DBVPG1106	maltose
		22	0	DBVPG1106	maltose
		8.16133	1	DBVPG1106	maltose
		15.1503	1	DBVPG1106	maltose
		12.1563	1	DBVPG1106	maltose
		12.8223	1	DBVPG1106	maltose
		22	0	DBVPG1106	maltose
		8.49133	1	DBVPG1106	maltose
		11.1573	1	DBVPG1106	maltose
		11.4843	1	DBVPG1106	maltose
		12.1563	1	DBVPG1106	maltose
		12.4883	1	DBVPG1106	maltose
		22	0	DBVPG1106	maltose
		22	0	DBVPG1106	maltose
		22	0	DBVPG1106	maltose
		22	0	DBVPG1106	maltose
		22	0	DBVPG1106	maltose
		11.8273	1	DBVPG1106	maltose
		15.4873	1	DBVPG1106	maltose
		15.8213	1	DBVPG1106	maltose
		13.1523	1	DBVPG1106	maltose
		12.1583	1	DBVPG1106	maltose
		22	0	DBVPG1106	maltose
		22	0	DBVPG1106	maltose
		22	0	DBVPG1106	maltose
		22	0	DBVPG1106	maltose
		22	0	DBVPG1106	maltose
		7.50033	1	DBVPG1106	maltose
		8.83033	1	DBVPG1106	maltose
		10.4933	1	DBVPG1106	maltose
		14.8223	1	DBVPG1106	maltose
		22	0	DBVPG1106	maltose
		22	0	DBVPG1106	maltose
		8.83033	1	DBVPG1106	maltose
		11.1613	1	DBVPG1106	maltose
		10.1673	1	DBVPG1106	maltose
		9.49633	1	DBVPG1106	maltose
		13.4893	1	DBVPG1106	maltose
		11.1613	1	DBVPG1106	maltose
		22	0	DBVPG1106	maltose
		22	0	DBVPG1106	maltose
		22	0	DBVPG1106	maltose
		22	0	DBVPG1106	maltose
		22	0	DBVPG1106	maltose
		22	0	DBVPG1106	maltose
		8.83233	1	DBVPG1106	maltose
		9.49833	1	DBVPG1106	maltose
		13.4913	1	DBVPG1106	maltose
		15.8253	1	DBVPG1106	maltose
		22	0	DBVPG1106	maltose
		9.83633	1	DBVPG1106	maltose
		11.4913	1	DBVPG1106	maltose
		13.8333	1	DBVPG1106	maltose
		22	0	DBVPG1106	maltose
		22	0	DBVPG1106	maltose
		15.8273	1	DBVPG1106	maltose
		22	0	DBVPG1106	maltose
		9.16733	1	DBVPG1106	maltose
		11.1653	1	DBVPG1106	maltose
		11.4913	1	DBVPG1106	maltose
		12.1633	1	DBVPG1106	maltose
		13.4933	1	DBVPG1106	maltose
		22	0	DBVPG1106	maltose
		22	0	DBVPG1106	maltose
		22	0	DBVPG1106	maltose
		22	0	DBVPG1106	maltose
		22	0	DBVPG1106	maltose
		22	0	DBVPG1106	maltose
		16.1673	1	DBVPG1106	maltose
		22	0	DBVPG1106	maltose
		22	0	DBVPG1106	maltose
		22	0	DBVPG1106	maltose
		10.8343	1	DBVPG1106	maltose
		11.8383	1	DBVPG1106	maltose
		11.0873	1	Y12	maltose
		11.4173	1	Y12	maltose
		5.42933	1	Y12	maltose
		6.75433	1	Y12	maltose
		8.09633	1	Y12	maltose
		11.4173	1	Y12	maltose
		4.75933	1	Y12	maltose
		6.75433	1	Y12	maltose
		5.42933	1	Y12	maltose
		5.75633	1	Y12	maltose
		11.0873	1	Y12	maltose
		9.09133	1	Y12	maltose
		9.09133	1	Y12	maltose
		5.75633	1	Y12	maltose
		5.09633	1	Y12	maltose
		6.42433	1	Y12	maltose
		5.09633	1	Y12	maltose
		6.42433	1	Y12	maltose
		7.09333	1	Y12	maltose
		5.43133	1	Y12	maltose
		7.09333	1	Y12	maltose
		7.09333	1	Y12	maltose
		7.09533	1	Y12	maltose
		5.75933	1	Y12	maltose
		7.09533	1	Y12	maltose
		7.76433	1	Y12	maltose
		6.42633	1	Y12	maltose
		7.76433	1	Y12	maltose
		4.42733	1	Y12	maltose
		5.43333	1	Y12	maltose
		5.75933	1	Y12	maltose
		8.10033	1	Y12	maltose
		5.75933	1	Y12	maltose
		6.42633	1	Y12	maltose
		8.75733	1	Y12	maltose
		4.76233	1	Y12	maltose
		5.75933	1	Y12	maltose
		6.75833	1	Y12	maltose
		6.75933	1	Y12	maltose
		5.76133	1	Y12	maltose
		6.75933	1	Y12	maltose
		6.75933	1	Y12	maltose
		6.42833	1	Y12	maltose
		7.76633	1	Y12	maltose
		5.09933	1	Y12	maltose
		6.09533	1	Y12	maltose
		7.09733	1	Y12	maltose
		7.09733	1	Y12	maltose
		10.0963	1	Y12	maltose
		4.76433	1	Y12	maltose
		7.76633	1	Y12	maltose
		10.0963	1	Y12	maltose
		7.42933	1	Y12	maltose
		8.10333	1	Y12	maltose
		5.76333	1	Y12	maltose
		7.42933	1	Y12	maltose
		9.43333	1	Y12	maltose
		6.43033	1	Y12	maltose
		7.09933	1	Y12	maltose
		7.42933	1	Y12	maltose
		3.11333	1	Y12	maltose
		4.43133	1	Y12	maltose
		3.77133	1	Y12	maltose
		5.43933	1	Y12	maltose
		5.43933	1	Y12	maltose
		6.76333	1	Y12	maltose
		4.43333	1	Y12	maltose
		5.43933	1	Y12	maltose
		6.43233	1	Y12	maltose
		9.77133	1	Y12	maltose
		9.43533	1	Y12	maltose
		4.76833	1	Y12	maltose
		6.43233	1	Y12	maltose
		6.76533	1	Y12	maltose
		6.10233	1	Y12	maltose
		7.43333	1	Y12	maltose
		8.76433	1	Y12	maltose
		3.77333	1	Y12	maltose
		4.77033	1	Y12	maltose
		5.76733	1	Y12	maltose
		5.44133	1	Y12	maltose
		5.76733	1	Y12	maltose
		6.76533	1	Y12	maltose
		6.10233	1	Y12	maltose
		5.76733	1	Y12	maltose
		6.43433	1	Y12	maltose
		4.77033	1	Y12	maltose
		5.44133	1	Y12	maltose
		6.43433	1	Y12	maltose
		5.76933	1	Y12	maltose
		6.43633	1	Y12	maltose
		6.43633	1	Y12	maltose
		6.10533	1	Y12	maltose
		5.76933	1	Y12	maltose
		4.10233	1	Y12	maltose
		4.77233	1	Y12	maltose
		7.10433	1	Y12	maltose
		8.76633	1	Y12	maltose
		5.10933	1	Y12	maltose
		4.43933	1	Y12	maltose
		5.77133	1	Y12	maltose
		6.10733	1	Y12	maltose
		5.44533	1	Y12	maltose
		7.43633	1	Y12	maltose
		10.4373	1	Y12	maltose
		9.77833	1	Y12	maltose
		4.77433	1	Y12	maltose
		4.43933	1	Y12	maltose
		5.44533	1	Y12	maltose
		3.45233	1	Y12	maltose
		4.10433	1	Y12	maltose
		4.77433	1	Y12	maltose
		10.7723	1	Y12	maltose
		5.11233	1	Y12	maltose
		4.77633	1	Y12	maltose
		6.10933	1	Y12	maltose
		3.78033	1	Y12	maltose
		6.44033	1	Y12	maltose
		7.43833	1	Y12	maltose
		3.78033	1	Y12	maltose
		8.43933	1	Y12	maltose
		5.44933	1	Y12	maltose
		6.11133	1	Y12	maltose
		6.11133	1	Y12	maltose
		4.77833	1	Y12	maltose
		5.44933	1	Y12	maltose
		6.77233	1	Y12	maltose
		7.44133	1	Y12	maltose
		13.1033	1	Y12	maltose
		6.44233	1	Y12	maltose
		6.44233	1	Y12	maltose
		6.77233	1	Y12	maltose
		4.11033	1	Y12	maltose
		6.11233	1	Y12	maltose
		4.77933	1	Y12	maltose
		7.78333	1	Y12	maltose
		8.77433	1	Y12	maltose
		7.11233	1	Y12	maltose
		8.12633	1	Y12	maltose
		9.44633	1	Y12	maltose
		5.11633	1	Y12	maltose
		6.44633	1	Y12	maltose
		14.1163	1	Y12	maltose
		13.4403	1	Y12	maltose
		4.78133	1	Y12	maltose
		5.77933	1	Y12	maltose
		7.44433	1	Y12	maltose
		4.44633	1	Y12	maltose
		5.78133	1	Y12	maltose
		5.45633	1	Y12	maltose
		5.45633	1	Y12	maltose
		7.78733	1	Y12	maltose
		7.78733	1	Y12	maltose
		8.12133	1	Y12	maltose
		6.77933	1	Y12	maltose
		5.78133	1	Y12	maltose
		4.78333	1	Y12	maltose
		11.4423	1	Y12	maltose
		7.11633	1	Y12	maltose
		5.78133	1	Y12	maltose
		6.77933	1	Y12	maltose
		6.78133	1	Y12	maltose
		7.44933	1	Y12	maltose
		5.12233	1	Y12	maltose
		6.78133	1	Y12	maltose
		7.44933	1	Y12	maltose
		4.11633	1	Y12	maltose
		4.78533	1	Y12	maltose
		6.45133	1	Y12	maltose
		7.11833	1	Y12	maltose
		6.78133	1	Y12	maltose
		6.12033	1	Y12	maltose
		7.44933	1	Y12	maltose
		4.78533	1	Y12	maltose
		5.45933	1	Y12	maltose
		10.4523	1	Y12	maltose
		7.12033	1	Y12	maltose
		5.78533	1	Y12	maltose
		5.78533	1	Y12	maltose
		6.45233	1	Y12	maltose
		4.78733	1	Y12	maltose
		6.78333	1	Y12	maltose
		5.12533	1	Y12	maltose
		9.12133	1	Y12	maltose
		5.78533	1	Y12	maltose
		4.45333	1	Y12	maltose
		5.46133	1	Y12	maltose
		7.12233	1	Y12	maltose
		9.45633	1	Y12	maltose
		8.78433	1	Y12	maltose
		10.4543	1	Y12	maltose
		5.12733	1	Y12	maltose
		5.12733	1	Y12	maltose
		5.12733	1	Y12	maltose
		7.79333	1	Y12	maltose
		5.46333	1	Y12	maltose
		4.45433	1	Y12	maltose
		11.4493	1	Y12	maltose
		14.4503	1	Y12	maltose
		11.7913	1	Y12	maltose
		5.12933	1	Y12	maltose
		5.78833	1	Y12	maltose
		6.78733	1	Y12	maltose
		9.12533	1	Y12	maltose
		10.7883	1	Y12	maltose
		12.7883	1	Y12	maltose
		12.7883	1	Y12	maltose
		13.1163	1	Y12	maltose
		5.13133	1	Y12	maltose
		7.12633	1	Y12	maltose
		7.45833	1	Y12	maltose
		4.79333	1	Y12	maltose
		5.46733	1	Y12	maltose
		8.13033	1	Y12	maltose
		8.78933	1	Y12	maltose
		3.47233	1	Y12	maltose
		6.12933	1	Y12	maltose
		6.45833	1	Y12	maltose
		9.12833	1	Y12	maltose
		6.45833	1	Y12	maltose
		6.78933	1	Y12	maltose
		7.12633	1	Y12	maltose
		7.45833	1	Y12	maltose
		4.79633	1	Y12	maltose
		5.46933	1	Y12	maltose
		5.79433	1	Y12	maltose
		3.47433	1	Y12	maltose
		5.13333	1	Y12	maltose
		5.13333	1	Y12	maltose
		7.46133	1	Y12	maltose
		6.79133	1	Y12	maltose
		5.46933	1	Y12	maltose
		6.79133	1	Y12	maltose
		7.46133	1	Y12	maltose
		11.1253	1	Y12	maltose
		5.79633	1	Y12	maltose
		5.79633	1	Y12	maltose
		9.46333	1	Y12	maltose
		10.1303	1	Y12	maltose
		6.79333	1	Y12	maltose
		5.79633	1	Y12	maltose
		16.1263	1	Y12	maltose
		9.71933	1	L-1528	maltose
		10.3723	1	L-1528	maltose
		9.71933	1	L-1528	maltose
		15.0463	1	L-1528	maltose
		12.7113	1	L-1528	maltose
		10.7143	1	L-1528	maltose
		13.7143	1	L-1528	maltose
		22	0	L-1528	maltose
		8.38033	1	L-1528	maltose
		12.7133	1	L-1528	maltose
		15.7133	1	L-1528	maltose
		16.3793	1	L-1528	maltose
		13.3793	1	L-1528	maltose
		11.7173	1	L-1528	maltose
		11.7173	1	L-1528	maltose
		22	0	L-1528	maltose
		15.7133	1	L-1528	maltose
		16.3793	1	L-1528	maltose
		22	0	L-1528	maltose
		22	0	L-1528	maltose
		22	0	L-1528	maltose
		22	0	L-1528	maltose
		11.7193	1	L-1528	maltose
		15.0493	1	L-1528	maltose
		10.3843	1	L-1528	maltose
		11.3803	1	L-1528	maltose
		12.0513	1	L-1528	maltose
		12.3813	1	L-1528	maltose
		12.7153	1	L-1528	maltose
		16.7113	1	L-1528	maltose
		22	0	L-1528	maltose
		22	0	L-1528	maltose
		22	0	L-1528	maltose
		22	0	L-1528	maltose
		22	0	L-1528	maltose
		22	0	L-1528	maltose
		10.7203	1	L-1528	maltose
		12.3823	1	L-1528	maltose
		7.38733	1	L-1528	maltose
		11.7203	1	L-1528	maltose
		13.0483	1	L-1528	maltose
		9.72733	1	L-1528	maltose
		7.72333	1	L-1528	maltose
		22	0	L-1528	maltose
		14.3863	1	L-1528	maltose
		10.3883	1	L-1528	maltose
		11.0553	1	L-1528	maltose
		16.7163	1	L-1528	maltose
		7.05633	1	L-1528	maltose
		10.3883	1	L-1528	maltose
		11.3843	1	L-1528	maltose
		11.7233	1	L-1528	maltose
		10.7223	1	L-1528	maltose
		12.3853	1	L-1528	maltose
		14.7193	1	L-1528	maltose
		14.7193	1	L-1528	maltose
		22	0	L-1528	maltose
		22	0	L-1528	maltose
		10.0583	1	L-1528	maltose
		9.73133	1	L-1528	maltose
		11.3863	1	L-1528	maltose
		22	0	L-1528	maltose
		22	0	L-1528	maltose
		13.7243	1	L-1528	maltose
		15.0553	1	L-1528	maltose
		10.7243	1	L-1528	maltose
		22	0	L-1528	maltose
		22	0	L-1528	maltose
		22	0	L-1528	maltose
		9.05933	1	L-1528	maltose
		10.0583	1	L-1528	maltose
		11.3863	1	L-1528	maltose
		10.7243	1	L-1528	maltose
		11.0563	1	L-1528	maltose
		11.3863	1	L-1528	maltose
		17.7203	1	L-1528	maltose
		17.7203	1	L-1528	maltose
		22	0	L-1528	maltose
		22	0	L-1528	maltose
		14.0653	1	L-1528	maltose
		22	0	L-1528	maltose
		22	0	L-1528	maltose
		22	0	L-1528	maltose
		22	0	L-1528	maltose
		22	0	L-1528	maltose
		10.3933	1	L-1528	maltose
		11.7273	1	L-1528	maltose
		17.7223	1	L-1528	maltose
		16.7203	1	L-1528	maltose
		12.3893	1	L-1528	maltose
		13.0553	1	L-1528	maltose
		13.3883	1	L-1528	maltose
		16.0573	1	L-1528	maltose
		15.0593	1	L-1528	maltose
		11.7283	1	L-1528	maltose
		12.0603	1	L-1528	maltose
		10.7283	1	L-1528	maltose
		12.7263	1	L-1528	maltose
		11.0613	1	L-1528	maltose
		22	0	L-1528	maltose
		22	0	L-1528	maltose
		22	0	L-1528	maltose
		22	0	L-1528	maltose
		22	0	L-1528	maltose
		8.39633	1	L-1528	maltose
		9.06533	1	L-1528	maltose
		13.3923	1	L-1528	maltose
		9.06533	1	L-1528	maltose
		11.3923	1	L-1528	maltose
		12.3933	1	L-1528	maltose
		12.3933	1	L-1528	maltose
		12.7273	1	L-1528	maltose
		22	0	L-1528	maltose
		22	0	L-1528	maltose
		22	0	L-1528	maltose
		22	0	L-1528	maltose
		9.39933	1	L-1528	maltose
		10.3983	1	L-1528	maltose
		8.72933	1	L-1528	maltose
		8.39833	1	L-1528	maltose
		8.72933	1	L-1528	maltose
		22	0	L-1528	maltose
		15.7303	1	L-1528	maltose
		22	0	L-1528	maltose
		22	0	L-1528	maltose
		9.40433	1	L-1528	maltose
		10.0683	1	L-1528	maltose
		14.3973	1	L-1528	maltose
		15.0653	1	L-1528	maltose
		16.0653	1	L-1528	maltose
		10.0683	1	L-1528	maltose
		11.3953	1	L-1528	maltose
		11.3953	1	L-1528	maltose
		13.0623	1	L-1528	maltose
		22	0	L-1528	maltose
		22	0	L-1528	maltose
		22	0	L-1528	maltose
		22	0	L-1528	maltose
		22	0	L-1528	maltose
		22	0	L-1528	maltose
		22	0	L-1528	maltose
		22	0	L-1528	maltose
		10.7363	1	L-1528	maltose
		13.3983	1	L-1528	maltose
		13.7363	1	L-1528	maltose
		16.7293	1	L-1528	maltose
		17.0643	1	L-1528	maltose
		9.74333	1	L-1528	maltose
		22	0	L-1528	maltose
		22	0	L-1528	maltose
		22	0	L-1528	maltose
		22	0	L-1528	maltose
		22	0	L-1528	maltose
		22	0	L-1528	maltose
		22	0	L-1528	maltose
		22	0	L-1528	maltose
		16.0703	1	L-1528	maltose
		22	0	L-1528	maltose
		22	0	L-1528	maltose
		11.4013	1	L-1528	maltose
		12.0703	1	L-1528	maltose
		10.0723	1	L-1528	maltose
		13.0673	1	L-1528	maltose
		9.40933	1	L-1528	maltose
		10.0743	1	L-1528	maltose
		15.7393	1	L-1528	maltose
		11.4033	1	L-1528	maltose
		12.0723	1	L-1528	maltose
		7.07533	1	L-1528	maltose
		12.0723	1	L-1528	maltose
		17.0683	1	L-1528	maltose
		7.74433	1	L-1528	maltose
		12.4033	1	L-1528	maltose
		22	0	L-1528	maltose
		22	0	L-1528	maltose
		22	0	L-1528	maltose
		22	0	L-1528	maltose
		22	0	L-1528	maltose
		22	0	L-1528	maltose
		11.7423	1	L-1528	maltose
		16.4053	1	L-1528	maltose
		22	0	L-1528	maltose
		22	0	L-1528	maltose
		22	0	L-1528	maltose
		22	0	L-1528	maltose
		22	0	L-1528	maltose
		22	0	L-1528	maltose
		22	0	L-1528	maltose
		22	0	L-1528	maltose
		22	0	L-1528	maltose
		10.4093	1	L-1528	maltose
		13.7423	1	L-1528	maltose
		16.7363	1	L-1528	maltose
		22	0	L-1528	maltose
		22	0	L-1528	maltose
		22	0	L-1528	maltose
		22	0	L-1528	maltose
		22	0	L-1528	maltose
		22	0	L-1528	maltose
		22	0	L-1528	maltose
		22	0	L-1528	maltose
		22	0	L-1528	maltose
		22	0	L-1528	maltose
		22	0	L-1528	maltose
		4.74933	1	L-1528	maltose
		14.0853	1	L-1528	maltose
		14.0853	1	L-1528	maltose
		14.4083	1	L-1528	maltose
		18.4083	1	L-1528	maltose
		17.4083	1	L-1528	maltose
		22	0	L-1528	maltose
		22	0	L-1528	maltose
		22	0	L-1528	maltose
		22	0	L-1528	maltose
		11.7493	1	L-1528	maltose
		13.0773	1	L-1528	maltose
		14.4103	1	L-1528	maltose
		22	0	L-1528	maltose
		22	0	L-1528	maltose
		22	0	L-1528	maltose
		22	0	L-1528	maltose
		22	0	L-1528	maltose
		22	0	L-1528	maltose
		22	0	L-1528	maltose
		22	0	L-1528	maltose
		22	0	L-1528	maltose
		22	0	L-1528	maltose
		14.0893	1	L-1528	maltose
		17.4113	1	L-1528	maltose
		11.4123	1	L-1528	maltose
		17.4113	1	L-1528	maltose
		22	0	L-1528	maltose
		22	0	L-1528	maltose
		22	0	L-1528	maltose
		22	0	L-1528	maltose
		22	0	L-1528	maltose
		22	0	L-1528	maltose
		11.4143	1	L-1528	maltose
		11.4143	1	L-1528	maltose
		13.0813	1	L-1528	maltose
		15.0833	1	L-1528	maltose
		17.4133	1	L-1528	maltose
		22	0	L-1528	maltose
		22	0	L-1528	maltose
		22	0	L-1528	maltose
		22	0	L-1528	maltose
		22	0	L-1528	maltose
		13.0813	1	L-1528	maltose
		12.0833	1	L-1528	maltose
		9.76033	1	L-1528	maltose
		11.7543	1	L-1528	maltose
		10.7543	1	L-1528	maltose
		15.4163	1	L-1528	maltose
		22	0	L-1528	maltose
		22	0	L-1528	maltose
		22	0	L-1528	maltose
		22	0	L-1528	maltose
		22	0	L-1528	maltose
		22	0	L-1528	maltose
		22	0	L-1528	maltose
		22	0	L-1528	maltose
		22	0	L-1528	maltose
		11.3333	1	L-1374	maltose
		12.0043	1	L-1374	maltose
		10.0043	1	L-1374	maltose
		22	0	L-1374	maltose
		22	0	L-1374	maltose
		22	0	L-1374	maltose
		22	0	L-1374	maltose
		15.0043	1	L-1374	maltose
		11.0033	1	L-1374	maltose
		14.0113	1	L-1374	maltose
		18.6713	1	L-1374	maltose
		22	0	L-1374	maltose
		22	0	L-1374	maltose
		22	0	L-1374	maltose
		22	0	L-1374	maltose
		22	0	L-1374	maltose
		22	0	L-1374	maltose
		11.6743	1	L-1374	maltose
		12.3383	1	L-1374	maltose
		14.6723	1	L-1374	maltose
		15.0093	1	L-1374	maltose
		22	0	L-1374	maltose
		22	0	L-1374	maltose
		22	0	L-1374	maltose
		22	0	L-1374	maltose
		22	0	L-1374	maltose
		22	0	L-1374	maltose
		22	0	L-1374	maltose
		9.67933	1	L-1374	maltose
		12.0083	1	L-1374	maltose
		16.0083	1	L-1374	maltose
		18.6743	1	L-1374	maltose
		22	0	L-1374	maltose
		22	0	L-1374	maltose
		22	0	L-1374	maltose
		22	0	L-1374	maltose
		22	0	L-1374	maltose
		22	0	L-1374	maltose
		22	0	L-1374	maltose
		11.1583	1	L-1374	maltose
		17.3413	1	L-1374	maltose
		22	0	L-1374	maltose
		22	0	L-1374	maltose
		22	0	L-1374	maltose
		22	0	L-1374	maltose
		22	0	L-1374	maltose
		22	0	L-1374	maltose
		22	0	L-1374	maltose
		22	0	L-1374	maltose
		22	0	L-1374	maltose
		22	0	L-1374	maltose
		22	0	L-1374	maltose
		10.3473	1	L-1374	maltose
		12.6803	1	L-1374	maltose
		16.0133	1	L-1374	maltose
		17.0123	1	L-1374	maltose
		18.3463	1	L-1374	maltose
		22	0	L-1374	maltose
		22	0	L-1374	maltose
		22	0	L-1374	maltose
		22	0	L-1374	maltose
		22	0	L-1374	maltose
		10.6823	1	L-1374	maltose
		11.6833	1	L-1374	maltose
		13.0093	1	L-1374	maltose
		16.3483	1	L-1374	maltose
		22	0	L-1374	maltose
		22	0	L-1374	maltose
		22	0	L-1374	maltose
		22	0	L-1374	maltose
		22	0	L-1374	maltose
		22	0	L-1374	maltose
		22	0	L-1374	maltose
		22	0	L-1374	maltose
		22	0	L-1374	maltose
		22	0	L-1374	maltose
		11.6853	1	L-1374	maltose
		11.3473	1	L-1374	maltose
		22	0	L-1374	maltose
		22	0	L-1374	maltose
		22	0	L-1374	maltose
		22	0	L-1374	maltose
		22	0	L-1374	maltose
		22	0	L-1374	maltose
		22	0	L-1374	maltose
		22	0	L-1374	maltose
		22	0	L-1374	maltose
		22	0	L-1374	maltose
		22	0	L-1374	maltose
		22	0	L-1374	maltose
		22	0	L-1374	maltose
		22	0	L-1374	maltose
		11.0173	1	L-1374	maltose
		11.3493	1	L-1374	maltose
		13.3523	1	L-1374	maltose
		15.3513	1	L-1374	maltose
		22	0	L-1374	maltose
		12.0203	1	L-1374	maltose
		22	0	L-1374	maltose
		22	0	L-1374	maltose
		22	0	L-1374	maltose
		22	0	L-1374	maltose
		22	0	L-1374	maltose
		22	0	L-1374	maltose
		22	0	L-1374	maltose
		22	0	L-1374	maltose
		22	0	L-1374	maltose
		22	0	L-1374	maltose
		14.6853	1	L-1374	maltose
		15.3543	1	L-1374	maltose
		22	0	L-1374	maltose
		22	0	L-1374	maltose
		22	0	L-1374	maltose
		13.3543	1	L-1374	maltose
		13.6873	1	L-1374	maltose
		12.3523	1	L-1374	maltose
		22	0	L-1374	maltose
		22	0	L-1374	maltose
		22	0	L-1374	maltose
		22	0	L-1374	maltose
		22	0	L-1374	maltose
		22	0	L-1374	maltose
		22	0	L-1374	maltose
		22	0	L-1374	maltose
		22	0	L-1374	maltose
		10.3583	1	L-1374	maltose
		13.3553	1	L-1374	maltose
		15.6883	1	L-1374	maltose
		16.6853	1	L-1374	maltose
		22	0	L-1374	maltose
		22	0	L-1374	maltose
		22	0	L-1374	maltose
		22	0	L-1374	maltose
		22	0	L-1374	maltose
		22	0	L-1374	maltose
		22	0	L-1374	maltose
		22	0	L-1374	maltose
		22	0	L-1374	maltose
		22	0	L-1374	maltose
		22	0	L-1374	maltose
		22	0	L-1374	maltose
		22	0	L-1374	maltose
		22	0	L-1374	maltose
		14.6913	1	L-1374	maltose
		15.0293	1	L-1374	maltose
		17.3573	1	L-1374	maltose
		22	0	L-1374	maltose
		22	0	L-1374	maltose
		22	0	L-1374	maltose
		22	0	L-1374	maltose
		22	0	L-1374	maltose
		22	0	L-1374	maltose
		22	0	L-1374	maltose
		22	0	L-1374	maltose
		22	0	L-1374	maltose
		22	0	L-1374	maltose
		22	0	L-1374	maltose
		22	0	L-1374	maltose
		22	0	L-1374	maltose
		12.0293	1	L-1374	maltose
		16.6903	1	L-1374	maltose
		13.0243	1	L-1374	maltose
		15.6953	1	L-1374	maltose
		22	0	L-1374	maltose
		22	0	L-1374	maltose
		12.0293	1	L-1374	maltose
		15.0313	1	L-1374	maltose
		8.36233	1	L-1374	maltose
		11.0263	1	L-1374	maltose
		22	0	L-1374	maltose
		22	0	L-1374	maltose
		22	0	L-1374	maltose
		22	0	L-1374	maltose
		22	0	L-1374	maltose
		22	0	L-1374	maltose
		22	0	L-1374	maltose
		22	0	L-1374	maltose
		22	0	L-1374	maltose
		22	0	L-1374	maltose
		22	0	L-1374	maltose
		22	0	L-1374	maltose
		22	0	L-1374	maltose
		22	0	L-1374	maltose
		22	0	L-1374	maltose
		22	0	L-1374	maltose
		22	0	L-1374	maltose
		22	0	L-1374	maltose
		22	0	L-1374	maltose
		10.0333	1	L-1374	maltose
		14.3643	1	L-1374	maltose
		11.3603	1	L-1374	maltose
		12.0313	1	L-1374	maltose
		12.0313	1	L-1374	maltose
		12.6973	1	L-1374	maltose
		12.6973	1	L-1374	maltose
		14.3643	1	L-1374	maltose
		9.03233	1	L-1374	maltose
		22	0	L-1374	maltose
		22	0	L-1374	maltose
		22	0	L-1374	maltose
		22	0	L-1374	maltose
		22	0	L-1374	maltose
		22	0	L-1374	maltose
		22	0	L-1374	maltose
		22	0	L-1374	maltose
		22	0	L-1374	maltose
		22	0	L-1374	maltose
		22	0	L-1374	maltose
		7.70233	1	L-1374	maltose
		9.37033	1	L-1374	maltose
		11.7013	1	L-1374	maltose
		13.7003	1	L-1374	maltose
		10.7003	1	L-1374	maltose
		14.0393	1	L-1374	maltose
		18.0333	1	L-1374	maltose
		18.0333	1	L-1374	maltose
		14.6963	1	L-1374	maltose
		10.0343	1	L-1374	maltose
		22	0	L-1374	maltose
		22	0	L-1374	maltose
		22	0	L-1374	maltose
		22	0	L-1374	maltose
		22	0	L-1374	maltose
		22	0	L-1374	maltose
		22	0	L-1374	maltose
		22	0	L-1374	maltose
		22	0	L-1374	maltose
		22	0	L-1374	maltose
		22	0	L-1374	maltose
		22	0	L-1374	maltose
		22	0	L-1374	maltose
		22	0	L-1374	maltose
		22	0	L-1374	maltose
		22	0	L-1374	maltose
		22	0	L-1374	maltose
		22	0	L-1374	maltose
		22	0	L-1374	maltose
		22	0	L-1374	maltose
		22	0	L-1374	maltose
		11.3653	1	L-1374	maltose
		10.3703	1	L-1374	maltose
		15.3683	1	L-1374	maltose
		16.0363	1	L-1374	maltose
		18.0353	1	L-1374	maltose
		22	0	L-1374	maltose
		22	0	L-1374	maltose
		22	0	L-1374	maltose
		22	0	L-1374	maltose
		22	0	L-1374	maltose
		22	0	L-1374	maltose
		22	0	L-1374	maltose
		22	0	L-1374	maltose
		22	0	L-1374	maltose
		22	0	L-1374	maltose
		22	0	L-1374	maltose
		22	0	L-1374	maltose
		22	0	L-1374	maltose
		22	0	L-1374	maltose
		22	0	L-1374	maltose
		22	0	L-1374	maltose
		22	0	L-1374	maltose
		22	0	L-1374	maltose
		22	0	L-1374	maltose
		22	0	L-1374	maltose
		22	0	L-1374	maltose
		22	0	L-1374	maltose
		9.37433	1	L-1374	maltose
		13.7053	1	L-1374	maltose
		15.3713	1	L-1374	maltose
		19.3693	1	L-1374	maltose
		15.3713	1	L-1374	maltose
		18.0373	1	L-1374	maltose
		22	0	L-1374	maltose
		22	0	L-1374	maltose
		22	0	L-1374	maltose
		22	0	L-1374	maltose
		22	0	L-1374	maltose
		22	0	L-1374	maltose
		22	0	L-1374	maltose
		22	0	L-1374	maltose
		22	0	L-1374	maltose
		11.0373	1	L-1374	maltose
		22	0	L-1374	maltose
		22	0	L-1374	maltose
		22	0	L-1374	maltose
		22	0	L-1374	maltose
		22	0	L-1374	maltose
		22	0	L-1374	maltose
		22	0	L-1374	maltose
		22	0	L-1374	maltose
		22	0	L-1374	maltose
		22	0	L-1374	maltose
		2.96633	1	YPS606	maltose
		4.62933	1	YPS606	maltose
		3.63033	1	YPS606	maltose
		4.96233	1	YPS606	maltose
		4.62933	1	YPS606	maltose
		4.62933	1	YPS606	maltose
		4.62933	1	YPS606	maltose
		6.29633	1	YPS606	maltose
		2.96933	1	YPS606	maltose
		3.96433	1	YPS606	maltose
		4.29833	1	YPS606	maltose
		4.96533	1	YPS606	maltose
		3.96433	1	YPS606	maltose
		3.96433	1	YPS606	maltose
		4.29833	1	YPS606	maltose
		4.30133	1	YPS606	maltose
		3.96633	1	YPS606	maltose
		4.30133	1	YPS606	maltose
		5.96533	1	YPS606	maltose
		2.97233	1	YPS606	maltose
		2.97233	1	YPS606	maltose
		6.30033	1	YPS606	maltose
		3.96633	1	YPS606	maltose
		4.30133	1	YPS606	maltose
		3.96633	1	YPS606	maltose
		4.96633	1	YPS606	maltose
		6.96733	1	YPS606	maltose
		8.96733	1	YPS606	maltose
		3.30533	1	YPS606	maltose
		4.63633	1	YPS606	maltose
		4.96833	1	YPS606	maltose
		8.63333	1	YPS606	maltose
		8.96933	1	YPS606	maltose
		3.97033	1	YPS606	maltose
		3.63933	1	YPS606	maltose
		4.30533	1	YPS606	maltose
		5.63633	1	YPS606	maltose
		4.97033	1	YPS606	maltose
		4.97033	1	YPS606	maltose
		3.63933	1	YPS606	maltose
		4.30533	1	YPS606	maltose
		14.9713	1	YPS606	maltose
		2.97833	1	YPS606	maltose
		3.31033	1	YPS606	maltose
		3.97233	1	YPS606	maltose
		5.30733	1	YPS606	maltose
		6.30633	1	YPS606	maltose
		5.63833	1	YPS606	maltose
		5.97133	1	YPS606	maltose
		9.64233	1	YPS606	maltose
		3.97433	1	YPS606	maltose
		4.30933	1	YPS606	maltose
		2.98033	1	YPS606	maltose
		3.97433	1	YPS606	maltose
		4.97533	1	YPS606	maltose
		4.97533	1	YPS606	maltose
		5.30933	1	YPS606	maltose
		3.64533	1	YPS606	maltose
		4.64433	1	YPS606	maltose
		3.97633	1	YPS606	maltose
		4.31133	1	YPS606	maltose
		3.64533	1	YPS606	maltose
		4.64433	1	YPS606	maltose
		3.97633	1	YPS606	maltose
		5.64233	1	YPS606	maltose
		6.30933	1	YPS606	maltose
		6.64133	1	YPS606	maltose
		2.98533	1	YPS606	maltose
		3.97833	1	YPS606	maltose
		3.97833	1	YPS606	maltose
		3.97833	1	YPS606	maltose
		4.64633	1	YPS606	maltose
		5.31333	1	YPS606	maltose
		4.31333	1	YPS606	maltose
		4.64633	1	YPS606	maltose
		5.64533	1	YPS606	maltose
		6.31133	1	YPS606	maltose
		3.97833	1	YPS606	maltose
		4.64833	1	YPS606	maltose
		5.31533	1	YPS606	maltose
		4.98133	1	YPS606	maltose
		4.98133	1	YPS606	maltose
		5.64733	1	YPS606	maltose
		4.64833	1	YPS606	maltose
		3.64933	1	YPS606	maltose
		5.64733	1	YPS606	maltose
		7.31433	1	YPS606	maltose
		2.65333	1	YPS606	maltose
		2.65333	1	YPS606	maltose
		7.98633	1	YPS606	maltose
		9.65333	1	YPS606	maltose
		2.99133	1	YPS606	maltose
		3.65333	1	YPS606	maltose
		5.32133	1	YPS606	maltose
		7.31833	1	YPS606	maltose
		8.98433	1	YPS606	maltose
		5.98233	1	YPS606	maltose
		5.32433	1	YPS606	maltose
		4.32133	1	YPS606	maltose
		5.32433	1	YPS606	maltose
		6.32033	1	YPS606	maltose
		8.32033	1	YPS606	maltose
		11.3173	1	YPS606	maltose
		2.99533	1	YPS606	maltose
		5.32633	1	YPS606	maltose
		3.65733	1	YPS606	maltose
		4.98933	1	YPS606	maltose
		4.65633	1	YPS606	maltose
		5.98633	1	YPS606	maltose
		7.99233	1	YPS606	maltose
		2.99533	1	YPS606	maltose
		3.98833	1	YPS606	maltose
		5.98633	1	YPS606	maltose
		5.32633	1	YPS606	maltose
		4.65633	1	YPS606	maltose
		4.32533	1	YPS606	maltose
		4.32533	1	YPS606	maltose
		3.99033	1	YPS606	maltose
		5.98833	1	YPS606	maltose
		6.32333	1	YPS606	maltose
		3.99033	1	YPS606	maltose
		3.99033	1	YPS606	maltose
		6.65433	1	YPS606	maltose
		3.66233	1	YPS606	maltose
		4.32733	1	YPS606	maltose
		4.66133	1	YPS606	maltose
		4.32733	1	YPS606	maltose
		4.32733	1	YPS606	maltose
		5.65833	1	YPS606	maltose
		4.32733	1	YPS606	maltose
		4.99333	1	YPS606	maltose
		4.99333	1	YPS606	maltose
		2.66633	1	YPS606	maltose
		3.00133	1	YPS606	maltose
		3.66333	1	YPS606	maltose
		3.33333	1	YPS606	maltose
		4.66333	1	YPS606	maltose
		4.66333	1	YPS606	maltose
		5.33233	1	YPS606	maltose
		6.65733	1	YPS606	maltose
		5.66033	1	YPS606	maltose
		3.33533	1	YPS606	maltose
		3.66633	1	YPS606	maltose
		3.33533	1	YPS606	maltose
		3.33533	1	YPS606	maltose
		4.33133	1	YPS606	maltose
		5.66233	1	YPS606	maltose
		10.9943	1	YPS606	maltose
		3.66633	1	YPS606	maltose
		4.99733	1	YPS606	maltose
		3.00433	1	YPS606	maltose
		3.00433	1	YPS606	maltose
		4.33333	1	YPS606	maltose
		3.33733	1	YPS606	maltose
		3.33733	1	YPS606	maltose
		3.33733	1	YPS606	maltose
		3.00433	1	YPS606	maltose
		7.33133	1	YPS606	maltose
		3.00733	1	YPS606	maltose
		3.33933	1	YPS606	maltose
		3.66933	1	YPS606	maltose
		4.33533	1	YPS606	maltose
		4.67033	1	YPS606	maltose
		3.99933	1	YPS606	maltose
		3.66933	1	YPS606	maltose
		2.67333	1	YPS606	maltose
		3.33933	1	YPS606	maltose
		3.99933	1	YPS606	maltose
		5.00133	1	YPS606	maltose
		4.67033	1	YPS606	maltose
		5.66633	1	YPS606	maltose
		5.99733	1	YPS606	maltose
		4.00133	1	YPS606	maltose
		4.33733	1	YPS606	maltose
		4.67233	1	YPS606	maltose
		3.67133	1	YPS606	maltose
		4.33733	1	YPS606	maltose
		4.00133	1	YPS606	maltose
		5.33933	1	YPS606	maltose
		3.00933	1	YPS606	maltose
		3.34233	1	YPS606	maltose
		3.34233	1	YPS606	maltose
		4.00133	1	YPS606	maltose
		4.00133	1	YPS606	maltose
		4.67233	1	YPS606	maltose
		9.58533	1	BC187	maltose
		8.25233	1	BC187	maltose
		16.2523	1	BC187	maltose
		12.9193	1	BC187	maltose
		10.5853	1	BC187	maltose
		22	0	BC187	maltose
		17.2523	1	BC187	maltose
		14.5853	1	BC187	maltose
		22	0	BC187	maltose
		22	0	BC187	maltose
		10.2523	1	BC187	maltose
		7.58733	1	BC187	maltose
		9.25533	1	BC187	maltose
		9.58833	1	BC187	maltose
		10.9203	1	BC187	maltose
		12.9213	1	BC187	maltose
		13.9213	1	BC187	maltose
		22	0	BC187	maltose
		14.9213	1	BC187	maltose
		22	0	BC187	maltose
		12.5873	1	BC187	maltose
		22	0	BC187	maltose
		22	0	BC187	maltose
		10.5873	1	BC187	maltose
		17.9223	1	BC187	maltose
		12.2543	1	BC187	maltose
		12.9213	1	BC187	maltose
		22	0	BC187	maltose
		13.9213	1	BC187	maltose
		13.9213	1	BC187	maltose
		13.2563	1	BC187	maltose
		10.9223	1	BC187	maltose
		17.5893	1	BC187	maltose
		22	0	BC187	maltose
		7.92433	1	BC187	maltose
		11.2563	1	BC187	maltose
		12.2563	1	BC187	maltose
		6.92233	1	BC187	maltose
		6.25633	1	BC187	maltose
		6.58933	1	BC187	maltose
		22	0	BC187	maltose
		22	0	BC187	maltose
		22	0	BC187	maltose
		22	0	BC187	maltose
		22	0	BC187	maltose
		22	0	BC187	maltose
		7.25833	1	BC187	maltose
		8.25733	1	BC187	maltose
		9.25933	1	BC187	maltose
		10.2573	1	BC187	maltose
		8.25733	1	BC187	maltose
		17.5933	1	BC187	maltose
		18.9273	1	BC187	maltose
		14.9273	1	BC187	maltose
		14.9273	1	BC187	maltose
		8.59333	1	BC187	maltose
		10.9263	1	BC187	maltose
		13.9263	1	BC187	maltose
		18.5943	1	BC187	maltose
		22	0	BC187	maltose
		22	0	BC187	maltose
		22	0	BC187	maltose
		22	0	BC187	maltose
		22	0	BC187	maltose
		22	0	BC187	maltose
		22	0	BC187	maltose
		13.5953	1	BC187	maltose
		13.5953	1	BC187	maltose
		9.59633	1	BC187	maltose
		8.93033	1	BC187	maltose
[truncated: 4,000 more rows]
[truncated: 25 more columns]
