# Supplementary material for: Different Levels of Catabolite Repression Optimize Growth in Stable and Variable Environments
Source: PLoS Biol. 2014 Jan 14;12(1):e1001764. doi: 10.1371/journal.pbio.1001764 (PMC3891604; doi:10.1371/journal.pbio.1001764)
Supplement: Dataset S2 — Overview of the growth rate and fluorescence measurements for the evolved strains. This dataset relates to data presented in Figures 3, 4, and 6. (A) This table includes population-level growth rate measurements of evolved isolates, including MaxR, GMR, MaxR-Normalized GMR, the minimum growth rate detected in each experiment, and the point in the growth curve at which the locally minimal growth rate was observed. Samples where the minimal growth rate is approximately equal to 0.75 indicates that there was no lag phase, as this was the maximal OD600 value over which growth rates were analyzed (see Experimental Procedures). (B) All censored single-cell lag data of cells going from glucose to maltose for the populations isolated from the evolution experiment; see Dataset S1B. (C) This table includes the summary of a log-rank survival analysis in R using the “survdiff” function (see Scripts.R and Experimental Procedures for more details). The single-cell lag phases of isolates from the experimental evolution experiment were compared to that of the ancestral strain. For the Isolates 1–6, samples were grown for 22 h in glucose before transfer to maltose. Because this long period of growth results in longer and more heterogeneous lag phases, comparison with the ancestral strain was more difficult for the other MAL gene fluorescently labeled cultures. Thus for the rest of the MAL gene fluorescently labeled populations, we compared survival for samples after only 6 h of growth in glucose. All comparisons were made against the ancestor growing in identical conditions. Most strains have survival that is higher than expected compared to the ancestor, except a few that have even longer lag phases. (D) MAL gene fluorescence measurement summaries computed using R's Flowcore package. (XLSX) [file pbio.1001764.s002.xlsx]

## Sheet: TableS2
A)	Population-Level Growth Measurements in LG, HG, LG+Maltose and LG+Galactose.
			Strain	Comments	LG.GMR	se.LG.GMR	LG.MaxR	se.LG.MaxR	LG.NormGMR	se.LG.NormGMR	LG.MinimalGrowthRate	se.LG.MinimalGrowthRate	LG.ODAtMin	se.LG.ODAtMin	HG.GMR	se.HG.GMR	HG.MaxR	se.HG.MaxR	HG.NormGMR	se.HG.NormGMR	HG.MinimalGrowthRate	se.HG.MinimalGrowthRate	HG.ODAtMin	se.HG.ODAtMin	LG+Maltose.GMR	se.LG+Maltose.GMR	LG+Maltose.MaxR	se.LG+Maltose.MaxR	LG+Maltose.NormGMR	se.LG+Maltose.NormGMR	LG+Maltose.MinimalGrowthRate	se.LG+Maltose.MinimalGrowthRate	LG+Maltose.ODAtMin	se.LG+Maltose.ODAtMin	LG+Galactose.GMR	se.LG+Galactose.GMR	LG+Galactose.MaxR	se.LG+Galactose.MaxR	LG+Galactose.NormGMR	se.LG+Galactose.NormGMR	LG+Galactose.MinimalGrowthRate	se.LG+Galactose.MinimalGrowthRate	LG+Galactose.ODAtMin	se.LG+Galactose.ODAtMin	RelToHG.GMR	se.RelToHG.GMR	RelToHG.MaxR	se.RelToHG.MaxR	RelToHG.NormGMR
Key To Table			S288c	Aggregated measurements across strains AN63, AN296 and AN148	0.130895	0.00219719	0.429784	0.0145921	0.30476	0.00745383	0.0198983	0.00170972	0.474142	0.0159396	0.380067	0.00377777	0.45166	0.00579429	0.841532	0.00571478	0.213438	0.00369192	0.749416	0.00056765	0.291682	0.0183204	0.429461	0.00860551	0.678787	0.0317515	0.174683	0.00511146	0.749324	0.000331608	0.221552	0.0151696	0.435267	0.00303955	0.508941	0.0336077	0.0623727	0.0159236	0.520272	0.0107044	1.87052	0.0578336	1.04713	0.0178529	1.78598
Statistics for growth characteristics in carbon source environments			Isolate 1		0.143734	0.0072327	0.360482	0.00400426	0.398744	0.0199873	0.0325537	0.00317051	0.481027	0.011179	0.351542	0.00243208	0.365328	0.00244773	0.962263	0.000282545	0.258204	0.00155028	0.748961	0.000162876	0.302196	0.00484015	0.389077	0.00512355	0.776716	0.00919608	0.188042	0.00266401	0.74951	0.000526758	0.325641	0.00150177	0.3748	0.00272595	0.868853	0.00317281	0.187847	0.000845044	0.74944	0.000409114	1.45312	0.0223451	0.975268	0.0074046	1.49173
Means and standard errors for these statistics are all for n=2 to 4 samples, except WT S288c where 9 biological replicates were used.			Isolate 2		0.150508	0.00825671	0.364442	0.00983342	0.413141	0.0245681	0.0347425	0.00557071	0.491471	0.00730777	0.35445	0.00626597	0.368522	0.0104399	0.961962	0.0102487	0.260703	4.07139e-05	0.749375	0.00061204	0.306394	0.00736442	0.392019	0.00650961	0.781551	0.0109285	0.190979	0.00236828	0.749209	0.000468939	0.325765	0.00249417	0.370893	0.00347636	0.878341	0.00320161	0.190971	0.00056733	0.749046	0.000407063	1.43747	0.0308399	0.980342	0.0221808	1.46511
GMR	Geometric mean (average) growth rate in hours between 0.15 and 0.75 OD600 A.U.		Isolate 3		0.14461	0.0135867	0.41379	0.00701358	0.349216	0.0280535	0.0248199	0.00846203	0.502813	0.011993	0.378059	0.00142012	0.439271	0.00118138	0.860655	0.00416855	0.223834	0.000253245	0.74943	0.000434683	0.300168	0.0104284	0.42128	0.0042796	0.712419	0.0189794	0.180485	0.0060416	0.749415	0.000535046	0.253105	0.0114953	0.424605	0.00470805	0.59602	0.0236909	0.095247	0.00979983	0.559837	0.0155784	1.70456	0.0526614	1.04626	0.00676616	1.62852
MaxR	Maximal growth rate per hour determined by the slope of a linear regression model of ln-transformed population density measurements vs. time between 0.12 and 0.25 OD600 units.		Isolate 4		0.141505	0.00605367	0.36475	0.00428819	0.388115	0.0209854	0.0280362	0.00185219	0.488973	0.00853669	0.351437	0.00421654	0.370857	0.00468702	0.947646	0.00406245	0.252832	0.00123079	0.749454	0.00027903	0.291368	0.00632796	0.394991	0.00404367	0.737607	0.00945235	0.187905	0.00170644	0.749028	0.000301676	0.313801	0.00258776	0.370437	0.00277841	0.847114	0.00466536	0.176803	0.00135477	0.749126	0.000342511	1.49753	0.024314	0.984548	0.0109127	1.52051
NormGMR	The GMR divided by the MaxR for each independent curve.		Isolate 5	Constitutively flocculent so could not be used in growth analyses	NaN	NaN	NaN	NaN	NaN	NaN	NaN	NaN	NaN	NaN	NaN	NaN	NaN	NaN	NaN	NaN	NaN	NaN	NaN	NaN	NaN	NaN	NaN	NaN	NaN	NaN	NaN	NaN	NaN	NaN	NaN	NaN	NaN	NaN	NaN	NaN	NaN	NaN	NaN	NaN	NaN	NaN	NaN	NaN	NaN
MinimalGrowthRate	The minimal specific growth rate per hour of the culture across the OD600 units between 0.15 and 0.75 A.U.		pop1#1 (Isolate 6)		0.139691	0.000324628	0.437693	0.00655533	0.319195	0.00552228	0.0152188	0.000406553	0.427913	0.00623803	0.392169	0.000549536	0.486835	0.00194061	0.805558	0.00433988	0.18969	0.00254773	0.749001	0.000355241	0.337747	2.78403e-06	0.467484	0.00254443	0.722489	0.00393833	0.202662	0.000889262	0.748641	4.82538e-05	0.202615	0.00157011	0.47147	0.0025837	0.429768	0.00568541	0.0290131	0.00216077	0.438522	0.00211848	1.84782	0.00396133	1.06124	0.00519255	1.74079
ODAtMin	The optical density at which the culture's minimal growth rate was detected. For strains without lag phases, this number is very close to 0.75		pop1#2		0.144725	0.000410257	0.380659	0.00370235	0.380219	0.00477583	0.0267419	0.000524852	0.467896	0.00214141	0.382924	0.00341122	0.452461	0.000838958	0.846322	0.00888985	0.217628	0.00294346	0.749359	7.56827e-05	0.323357	0.00138546	0.400098	0.000626122	0.808197	0.00472756	0.199305	0.000444406	0.749284	0.000258773	0.231496	0.000745155	0.443209	7.68253e-05	0.522318	0.00177181	0.068709	0.0011262	0.526718	0.000586927	1.73005	0.0128937	1.11128	0.00302456	1.55721
se	The standard error; standard deviation of biological replicates.		pop1#3		0.145896	0.00716725	0.444352	0.00460206	0.328436	0.0195312	0.0207242	0.00491425	0.478723	0.00341296	0.386251	0.000323382	0.457779	0.000502654	0.84375	0.000220046	0.221022	0.00232628	0.749136	0.000924777	0.329939	0.00294358	0.437614	0.0006267	0.753946	0.00564671	0.18656	0.00201945	0.749444	0.000214401	0.227673	0.0077085	0.445717	0.000331255	0.510808	0.0176742	0.0623854	0.00639351	0.528983	0.00978873	1.7388	0.0245156	1.03434	0.00269065	1.68221
			pop2#1		0.137636	0.00119432	0.379128	0.00792692	0.363147	0.010743	0.0239102	0.0031345	0.46225	0.000461767	0.368237	0.00220774	0.398994	0.00288131	0.922916	0.00113152	0.251343	0.00295975	0.749127	0.00113448	0.321019	0.000428107	0.412171	0.00113075	0.778855	0.00317537	0.192331	0.00206863	0.749011	4.52547e-06	0.31177	0.00459111	0.395043	0.000568496	0.789197	0.0104861	0.191096	0.00847738	0.621118	0.00755118	1.53638	0.00906044	1.00957	0.00724956	1.52174
Statistics comparing variability across all four carbon source environments			pop2#2		0.148089	0.00164698	0.362425	0.00138245	0.408619	0.00610301	0.0324343	0.00466248	0.470164	0.00619279	0.370694	0.00187933	0.404421	0.00111648	0.9166	0.0021165	0.253298	0.000628672	0.749323	0.000238146	0.333709	0.000494324	0.39797	0.00283246	0.838544	0.00472604	0.198024	0.000143514	0.74948	0.000223467	0.311672	0.00101585	0.39521	0.00168581	0.788625	0.000793561	0.186852	0.000888039	0.64581	0.00459636	1.4898	0.00672193	1.05084	0.00312139	1.41785
Means and standard errors for these statistics were all determined by randomly sampling single biological replicates from each condition and computing the statistic 1000 times.			pop2#3		0.168642	0.0025204	0.397958	0.00245807	0.423795	0.008951	0.0380117	0.00127111	0.488244	0.00593236	0.371763	0.00204683	0.406263	0.0069056	0.91517	0.0105177	0.256363	0.000101607	0.749235	0.000965971	0.339209	0.000495741	0.419982	0.00110566	0.807679	0.00330671	0.197944	0.000503844	0.74938	0.000244683	0.316469	0.00311461	0.396491	0.00129607	0.798193	0.0104646	0.186861	0.00531862	0.706083	0.0612986	1.416	0.00803502	1.00359	0.012239	1.41026
RelToHG	The growth measurement (GMR, MaxR or NormGMR) in HG conditions divided by the geometric mean of the measurement in three LG carbon sources.		pop3#1		0.149227	0.00169008	0.343558	0.00963519	0.43446	0.00726521	0.0325263	0.000685219	0.48043	0.000401196	0.356883	0.00171556	0.370363	0.00247233	0.96361	0.00180038	0.25921	2.1038e-05	0.749329	0.000715419	0.331419	0.00172497	0.382065	0.00219932	0.867442	0.00047849	0.20095	0.000159785	0.749319	6.44398e-05	0.330327	0.000594208	0.375147	0.00250677	0.880542	0.00429994	0.207105	0.0033664	0.749222	0.000247005	1.40671	0.00645479	1.01082	0.00867823	1.3918
Stdev	The standard deviation of the growth measurement (GMR, MaxR or NormGMR) across the four carbon source environments.		pop3#2	Occasionally became flocculent in growth rate measurements and could not be included in analyses	NaN	NaN	NaN	NaN	NaN	NaN	NaN	NaN	NaN	NaN	NaN	NaN	NaN	NaN	NaN	NaN	NaN	NaN	NaN	NaN	NaN	NaN	NaN	NaN	NaN	NaN	NaN	NaN	NaN	NaN	NaN	NaN	NaN	NaN	NaN	NaN	NaN	NaN	NaN	NaN	NaN	NaN	NaN	NaN	NaN
Cov	The coefficient of variation of (the stdev divided by the arithmean or geomean GMR or MaxR) across the four carbon source environments.		pop3#3		0.152634	0.00350017	0.36963	0.00701726	0.413033	0.0116402	0.030947	0.00247667	0.486352	0.00801416	0.355883	0.00345547	0.376689	0.00514051	0.944803	0.00377911	0.258727	0.000525773	0.749229	0.000489226	0.334422	0.0029924	0.385683	0.00242193	0.867081	0.0032796	0.194772	0.00259885	0.749566	0.000393079	0.324962	0.00128484	0.368719	0.00235957	0.881338	0.00216321	0.202709	0.00212132	0.749406	0.000673554	1.39503	0.0154004	1.00613	0.0136641	1.38746
Arithmean	The arithmetic mean of the growth measurement for the strain across the four carbon source environments.		pop4#1		0.144725	0.000410257	0.380659	0.00370235	0.380219	0.00477583	0.0267419	0.000524852	0.467896	0.00214141	0.364923	0.00320272	0.38867	0.000737274	0.938898	0.00645921	0.254753	0.00187195	0.748355	0.000335071	0.323357	0.00138546	0.400098	0.000626122	0.808197	0.00472756	0.199305	0.000444406	0.749284	0.000258773	0.316171	0.000353113	0.393248	0.00433449	0.804044	0.00796445	0.194258	0.000690384	0.646612	0.000360978	1.48684	0.00938686	0.993442	0.00375911	1.49644
Geomean	The geometic mean of the growth measurement for the strain across the four carbon source environments.		pop4#2		0.117312	0.00139467	0.446929	0.00124357	0.26249	0.00385093	0.010819	0.00164931	0.448713	7.19688e-05	0.368184	0.000549413	0.402754	0.00136393	0.914174	0.00446	0.253349	0.000770902	0.748443	0.000129259	0.273477	0.000821286	0.441313	0.00151876	0.619696	0.00399366	0.167119	0.00105806	0.749332	0.000284466	0.30972	0.000543832	0.391791	0.000911625	0.790523	0.000451334	0.186939	0.0021701	0.6421	0.00641758	1.71244	0.00532788	0.945541	0.00252532	1.81108
			pop4#3		0.156141	0.00145055	0.376241	0.0029289	0.415001	0.000624733	0.0348263	0.00158	0.475702	0.0011007	0.366938	0.000369695	0.393641	0.000653467	0.932167	0.00248662	0.251704	0.000929419	0.748707	0.00046297	0.329559	0.00142189	0.402115	0.00373623	0.819583	0.00407908	0.188446	0.00162184	0.749347	0.000165819	0.326612	9.3586e-06	0.391396	0.00182788	0.834489	0.00392111	0.189014	0.0012271	0.749409	0.000552888	1.43242	0.00361111	1.00986	0.00334624	1.41844
			pop5#1		0.148089	0.00164698	0.362425	0.00138245	0.408619	0.00610301	0.0324343	0.00466248	0.470164	0.00619279	0.35983	0.00323063	0.378111	0.00449623	0.951669	0.00277243	0.25979	0.000393914	0.749245	2.56232e-05	0.333709	0.000494324	0.39797	0.00283246	0.838544	0.00472604	0.198024	0.000143514	0.74948	0.000223467	0.325813	0.000676664	0.378119	0.000887002	0.861673	0.00381089	0.202567	0.000549584	0.749276	0.000995883	1.42473	0.00985008	0.996524	0.0085061	1.42908
			pop5#2		0.14922	0.00198995	0.365051	0.00306609	0.408756	0.00201798	0.0302854	0.0027881	0.473213	0.00255752	0.360308	0.00138034	0.382778	0.000185327	0.941297	0.00315037	0.256454	0.000156548	0.748567	0.000120706	0.329541	0.00220962	0.380481	0.00363899	0.86613	0.00247638	0.200468	0.000118755	0.749029	0.000112343	0.330987	0.00028669	0.383427	0.00244766	0.863253	0.00625839	0.200181	0.000370371	0.749017	0.000339039	1.42188	0.00631151	1.01757	0.00345875	1.39747
			pop5#3		0.163302	0.00363652	0.369352	0.000996174	0.442147	0.0110382	0.0408448	0.00475861	0.487678	0.0111743	0.364186	0.000384267	0.385866	1.74302e-05	0.943816	0.00103849	0.25471	0.0001504	0.749212	0.000963229	0.336528	0.00275538	0.385772	0.00349334	0.872352	0.000757033	0.192073	5.63165e-05	0.749122	3.06122e-05	0.336797	0.000998957	0.382547	0.00228775	0.880415	0.00265382	0.201717	0.00170432	0.749591	1.17946e-05	1.37685	0.00787376	1.0177	0.00264746	1.35282
			pop6#1	Constitutively flocculent so could not be used in growth analyses	NaN	NaN	NaN	NaN	NaN	NaN	NaN	NaN	NaN	NaN	NaN	NaN	NaN	NaN	NaN	NaN	NaN	NaN	NaN	NaN	NaN	NaN	NaN	NaN	NaN	NaN	NaN	NaN	NaN	NaN	NaN	NaN	NaN	NaN	NaN	NaN	NaN	NaN	NaN	NaN	NaN	NaN	NaN	NaN	NaN
			pop6#2		0.149336	0.00220679	0.36463	0.00199071	0.409558	0.0059523	0.0316303	0.00294785	0.468267	0.00471794	0.384015	0.00195023	0.460356	0.00245949	0.834171	0.00132727	0.213915	0.0004998	0.748735	0.000386422	0.329329	0.00324989	0.381718	0.00829151	0.862926	0.0106933	0.198493	0.00197348	0.749219	0.000358598	0.215231	0.000398907	0.441956	0.00146227	0.486999	0.00134566	0.052662	0.0019553	0.514934	0.00276889	1.74926	0.0119233	1.16659	0.00943437	1.49995
			pop6#3	Constitutively flocculent so could not be used in growth analyses	NaN	NaN	NaN	NaN	NaN	NaN	NaN	NaN	NaN	NaN	NaN	NaN	NaN	NaN	NaN	NaN	NaN	NaN	NaN	NaN	NaN	NaN	NaN	NaN	NaN	NaN	NaN	NaN	NaN	NaN	NaN	NaN	NaN	NaN	NaN	NaN	NaN	NaN	NaN	NaN	NaN	NaN	NaN	NaN	NaN
			pop7#1		0.117312	0.00139467	0.446929	0.00124357	0.26249	0.00385093	0.010819	0.00164931	0.448713	7.19688e-05	0.390076	0.00214453	0.465288	0.000951187	0.838352	0.00289519	0.217231	0.00193273	0.749557	0.000170518	0.273477	0.000821286	0.441313	0.00151876	0.619696	0.00399366	0.167119	0.00105806	0.749332	0.000284466	0.175505	0.00023909	0.456994	0.000629389	0.384042	5.73771e-06	0.0248327	0.000547833	0.47865	0.000421958	2.19281	0.0108302	1.03785	0.0018818	2.11303
			pop7#2		0.1334	0.00464919	0.437027	0.00270214	0.305217	0.00875107	0.0179562	0.00293117	0.460852	0.00635031	0.386293	0.000345341	0.459334	0.00198263	0.840993	0.00287816	0.218233	0.00248218	0.749169	0.000468422	0.283564	0.00177324	0.429328	0.000251153	0.660484	0.0037439	0.1646	0.000429721	0.749491	0.000319894	0.196149	0.00212355	0.44362	0.00152626	0.44215	0.00326568	0.040027	0.000840369	0.503949	0.00134448	1.98081	0.0171788	1.05197	0.00373077	1.88286
			pop7#3		0.120527	0.00450839	0.417269	0.00750444	0.288797	0.00561061	0.0224217	0.00199291	0.471501	0.00534533	0.38963	0.00141333	0.455011	0.000127487	0.856311	0.00334606	0.240503	0.00100155	0.749298	0.000269087	0.323657	0.00191645	0.434785	0.00165021	0.744405	0.00158244	0.186281	0.000219361	0.74882	7.62437e-05	0.296763	0.00218448	0.424591	0.00201686	0.698936	0.00182488	0.152445	0.00338901	0.59352	0.00269325	1.72187	0.0162437	1.06951	0.00484164	1.61049
			pop8#1		0.14922	0.00198995	0.365051	0.00306609	0.408756	0.00201798	0.0302854	0.0027881	0.473213	0.00255752	0.349569	7.08902e-05	0.36455	0.000476739	0.958907	0.00105955	0.256555	0.0015038	0.749437	0.000628976	0.329541	0.00220962	0.380481	0.00363899	0.86613	0.00247638	0.200468	0.000118755	0.749029	0.000112343	0.330098	0.00108603	0.383065	0.00149168	0.86173	0.000520528	0.206088	0.0007375	0.749202	0.000373251	1.38083	0.00502544	0.969186	0.00309508	1.42431
			pop8#2		0.173571	0.00591755	0.37906	0.00163868	0.457869	0.0136317	0.044036	0.00178482	0.499179	0.00779849	0.366054	0.00128923	0.385776	0.00272024	0.94889	0.00334903	0.260305	0.00113797	0.748599	0.000265181	0.342758	0.00510822	0.399812	0.00830715	0.857351	0.00503715	0.194277	0.0042039	0.749804	5.96107e-05	0.334165	0.0023175	0.379143	0.00293255	0.881373	0.000704661	0.20369	0.00109492	0.748924	0.000148922	1.35159	0.0129827	1.00004	0.00739544	1.3516
			pop8#3		0.163679	0.000811649	0.363344	0.00348365	0.45049	0.00208536	0.0390557	0.000830105	0.489453	0.000179485	0.35912	0.00119132	0.376583	0.000576342	0.953629	0.00170401	0.254471	0.0076822	0.749187	2.7474e-05	0.335388	0.00101646	0.378631	0.00234796	0.8858	0.00280844	0.199238	0.000226777	0.749504	0.000401341	0.332995	4.41818e-05	0.374656	0.000372007	0.888803	0.000764593	0.205873	0.00229794	0.749358	0.000406644	1.36323	0.00374385	1.01229	0.00294782	1.34716
			pop9#1		0.149336	0.00220679	0.36463	0.00199071	0.409558	0.0059523	0.0316303	0.00294785	0.468267	0.00471794	0.346992	0.00538189	0.359684	0.00984466	0.964962	0.0126756	0.25746	0.00166254	0.748934	0.000226695	0.329329	0.00324989	0.381718	0.00829151	0.862926	0.0106933	0.198493	0.00197348	0.749219	0.000358598	0.326955	0.00134767	0.373746	0.00162309	0.874806	0.000904512	0.203541	0.00210726	0.749057	0.000327787	1.37531	0.0194955	0.963198	0.0243966	1.42646
			pop9#2		0.175731	0.00341539	0.374826	0.000348409	0.468838	0.00954772	0.0450775	0.00213388	0.505718	0.00175414	0.365688	0.000221462	0.38379	0.000635736	0.952835	0.00215538	0.263481	0.000818069	0.748676	0.000128137	0.342173	0.00309979	0.389713	0.00505753	0.878036	0.00344076	0.197771	0.00164247	0.748713	0.000264379	0.33366	0.000586984	0.378339	0.000202999	0.881908	0.00202467	0.204502	0.000659453	0.748794	0.000327858	1.34601	0.00673651	1.00722	0.00324254	1.33527
			pop9#3		0.161697	0.00244796	0.360795	0.000656031	0.448164	0.00597	0.0398729	0.000828753	0.485808	0.000828789	0.355927	0.000473994	0.371048	0.00056185	0.959249	0.00272997	0.254353	0.000291357	0.748737	0.000213263	0.334364	0.000295707	0.378558	0.000827395	0.883258	0.00114935	0.193039	0.000752433	0.749122	0.000699959	0.333014	0.00045882	0.37379	0.00187194	0.89092	0.00323424	0.202949	0.00057515	0.749374	0.000210151	1.35817	0.00504812	1.0002	0.00173487	1.35771
			pop10#1		0.139691	0.000324628	0.437693	0.00655533	0.319195	0.00552228	0.0152188	0.000406553	0.427913	0.00623803	0.364304	0.00158276	0.384375	0.00316586	0.947798	0.00368867	0.2582	0.000699914	0.748389	0.000143271	0.337747	2.78403e-06	0.467484	0.00254443	0.722489	0.00393833	0.202662	0.000889262	0.748641	4.82538e-05	0.325485	0.00214394	0.379214	0.00276708	0.858317	0.000609393	0.194333	0.00125813	0.749413	0.000501348	1.46571	0.00515654	0.901019	0.00665956	1.62637
			pop10#2		0.17352	0.0046546	0.37816	0.00448867	0.458813	0.00686255	0.0403495	0.00327837	0.501479	0.000295359	0.364386	0.00279695	0.384985	0.00349419	0.946501	0.00132552	0.259736	0.000801156	0.748555	0.000298825	0.341839	0.00332212	0.401569	0.00732753	0.851324	0.00726147	0.197473	0.00479537	0.749128	0.000430601	0.32581	0.00718811	0.413445	0.0419698	0.793005	0.0978856	0.188223	0.0158776	0.749419	0.000381751	1.35826	0.0136978	0.969702	0.0246412	1.40124
			pop10#3		0.165798	0.00182592	0.379302	0.0037059	0.43711	0.000543185	0.0420967	0.000272157	0.491863	0.0029529	0.361311	0.000768119	0.384253	0.00201681	0.9403	0.00293632	0.254079	0.000337066	0.748694	0.000639268	0.339291	0.00118009	0.396126	0.00321947	0.856539	0.00398235	0.192328	3.22751e-06	0.74883	0.000357618	0.333326	0.000184508	0.379258	0.000693654	0.87889	0.00112097	0.200701	0.000535176	0.748612	7.45547e-05	1.36007	0.00431058	0.998541	0.00481014	1.36204
			pop11#1		0.137636	0.00119432	0.379128	0.00792692	0.363147	0.010743	0.0239102	0.0031345	0.46225	0.000461767	0.371499	0.00199282	0.409153	0.00188529	0.907971	0.000686863	0.249364	0.00115921	0.749272	0.000473854	0.321019	0.000428107	0.412171	0.00113075	0.778855	0.00317537	0.192331	0.00206863	0.749011	4.52547e-06	0.304914	0.00208098	0.398957	0.00465936	0.764299	0.00371008	0.174562	0.00118818	0.622431	0.00174557	1.56126	0.00736782	1.03171	0.00672513	1.51344
			pop11#2		0.164771	0.00358681	0.403562	0.000378315	0.408296	0.00927061	0.036103	0.00300002	0.485942	0.00290832	0.37333	0.000902601	0.409694	0.00125904	0.911242	0.000597258	0.252693	0.000841946	0.748751	0.000340863	0.333989	0.00050921	0.419789	0.00137882	0.795612	0.00140022	0.190411	0.000178213	0.748874	0.000300101	0.313413	0.000447629	0.39844	0.0035146	0.786626	0.00581529	0.182312	0.0010116	0.656472	0.00297237	1.4454	0.00781062	1.00638	0.00312022	1.43624
			pop11#3		0.160816	0.00146257	0.393532	0.00412038	0.40865	0.00056215	0.0313213	0.000734405	0.483688	0.000954129	0.368123	0.000784688	0.405765	0.00138936	0.907233	0.00117257	0.245588	6.53526e-05	0.748961	0.000973312	0.33416	0.000372819	0.415861	0.000802391	0.803538	0.0024469	0.190043	0.000315549	0.749666	0.000183336	0.324424	0.00122977	0.398701	4.17481e-05	0.813702	0.00299925	0.187131	0.000302768	0.749293	0.000451585	1.41987	0.0040273	1.00785	0.00363024	1.40854
			pop12#1		0.149227	0.00169008	0.343558	0.00963519	0.43446	0.00726521	0.0325263	0.000685219	0.48043	0.000401196	0.3881	0.000209277	0.464463	0.00157596	0.835593	0.00328581	0.215644	0.00200277	0.748738	0.000178931	0.331419	0.00172497	0.382065	0.00219932	0.867442	0.00047849	0.20095	0.000159785	0.749319	6.44398e-05	0.20027	0.000576829	0.444856	0.00580622	0.45022	0.00457956	0.0399685	0.000572188	0.499163	0.00180068	1.80725	0.00554758	1.19749	0.00929406	1.5092
			pop12#2		0.142208	0.00339959	0.443159	0.00722259	0.320877	0.00244163	0.019853	0.00212117	0.470463	0.00197439	0.38874	0.000130579	0.465677	0.000335249	0.834784	0.000881381	0.218703	0.000362677	0.74926	0.000527509	0.320955	0.000339922	0.439169	0.00266924	0.730834	0.00366796	0.17982	0.00129614	0.749833	8.90402e-05	0.210585	0.000242565	0.445601	0.000711306	0.472587	0.00129874	0.0464744	0.0032901	0.515301	0.00410843	1.82863	0.0103703	1.05193	0.00442828	1.73797
			pop12#3		0.136327	0.00028734	0.436556	0.00183171	0.312281	0.000652077	0.0182477	0.000476766	0.466036	0.00250831	0.381037	NA	0.454518	NA	0.838332	NA	0.215373	NA	0.748638	NA	0.316875	0.000864135	0.433679	0.00142477	0.730667	0.000407906	0.180519	0.000292017	0.749066	0.000414177	0.236326	0.00612847	0.439297	0.00141379	0.537989	0.015682	0.0767551	0.00752715	0.537943	0.00291654	1.75645	0.0108476	1.04131	0.00150453	1.68662
		B)	Single-cell lag data for evolved and ancestral strains.				C)	Logrank comparisons of isolates compared to ancestral strains												D)	Population-level fluorescence measurements
		Strain	Status	Time			Logrank pairwise comparisons of lag phases (each strain vs. the ancestral using survdiff function in R).														Strain	Channel	Condition (media: either glucose alone, maltose alone, or a maltose glucose mixture)	Pearson's R-squared between mCherry and yeCitrine	Pearson's R-squared between mCherry and yeCitrine on ln-transformed fluorescence values	Minimal value observed	1stQu	Median	3rdQu	Max	Lower 2.5%	Upper 0.975 percentile	Mean fluorescence intensity	Standard deviation of fluorescence intensities	CoV (SD/Mean)	noise (SD^2/Mean^2)
		S288c Ancestor	1	6.593			Strain	Chi2	p-val	N	Observed	Expected	(O-E)^2/E	(O-E)^2/V	Obs / Expected	Comments					AN148	mCherry	G	0.025	0.005	1.014	1.426	5.22	18.845	484.583	1.026	49.858	12.162	15.346	1.262	1.592
		S288c Ancestor	1	12.125			isolate1	1130	0	175	175	24.4	929	1130	7.17213	lags in maltose after 22 hours' growth glucose					AN148	mCherry	M	0.601	0.612	4.776	813.4	1098	1465	4438	500.826	2171.91	1169	452.736	0.387	0.15
		S288c Ancestor	1	17.201			isolate2	1119	0	156	156	19.8	937	1119	7.87879	lags in maltose after 22 hours' growth glucose					AN148	mCherry	MG	0.024	0.006	1.014	1.316	4.703	17.756	594.572	1.025	53.168	12.188	15.339	1.259	1.584
		S288c Ancestor	1	13.928			isolate3	456	0	245	150	37.3	340	456	4.02145	lags in maltose after 22 hours' growth glucose					pop1#1	mCherry	G	0.018	0.015	1.013	1.696	9.962	22.86	153.1	1.027	63.494	15.61	17.73	1.136	1.29
		S288c Ancestor	1	14.296			isolate4	1079	0	186	182	27.3	879	1079	6.66667	lags in maltose after 22 hours' growth glucose					pop1#1	mCherry	M	0.351	0.266	2.512	1681	2192	2735	6604	988.063	3827.29	2241	751.345	0.335	0.112
		S288c Ancestor	1	14.974			isolate5	475	0	226	142	32.8	363	475	4.32927	lags in maltose after 22 hours' growth glucose					pop1#1	mCherry	MG	0.023	0.016	1.014	2.072	10.64	23.57	269.1	1.027	64.231	16.1	17.844	1.108	1.228
		S288c Ancestor	1	16.78			pop1#1 (isolate 6)	64.9	7.77e-16	129	2	56.8	52.9	64.9	0.0352113	lags in maltose after 22 hours' growth glucose					pop1#2	mCherry	G	0.004	0.004	1.013	1.032	4.14	16.32	145.9	1.025	47.971	10.6	13.61	1.284	1.649
		S288c Ancestor	0	21.54			pop1#2	59.6	1.15e-14	89	58	22.5	56.01	59.6	2.57778	lags in maltose after 6 hours' growth glucose					pop1#2	mCherry	M	0.398	0.334	35.49	1082	1489	1961	4352	660.895	2765.44	1551	579.494	0.374	0.14
		S288c Ancestor	1	12.838			pop1#3	103	0	113	77	26.6	95.7	103	2.89474	lags in maltose after 6 hours' growth glucose					pop1#2	mCherry	MG	0.005	0.004	1.013	1.031	4.52	16.91	228.4	1.024	49.287	10.93	14.102	1.29	1.665
		S288c Ancestor	1	13.562			pop2#1	1510	0	90	90	5.07	1421.2	1510	17.7515	lags in maltose after 6 hours' growth glucose					pop1#3	mCherry	G	0.126	0.005	1.013	1.032	4.427	16.35	2690	1.027	48.088	10.74	19.302	1.797	3.23
		S288c Ancestor	0	21.54			pop2#2	1442	0	82	82	4.4	1367.2	1442	18.6364	lags in maltose after 6 hours' growth glucose					pop1#3	mCherry	M	0.522	0.465	1.031	1157	1587	2074	9062	694.32	2900.38	1645	606.27	0.369	0.136
		S288c Ancestor	1	14.974			pop2#3	982	0	71	69	4.41	945.8	982	15.6463	lags in maltose after 6 hours' growth glucose					pop1#3	mCherry	MG	0.005	0.005	1.014	1.032	5.378	17.29	174.7	1.027	51.677	11.36	14.448	1.272	1.618
		S288c Ancestor	1	14.299			pop3#1	1203	0	85	83	5.28	1143.6	1203	15.7197	lags in maltose after 6 hours' growth glucose					pop2#1	mCherry	G	0.007	0.007	1.013	1.681	11.8	24.79	313.6	1.026	68.34	17.33	19.345	1.116	1.246
		S288c Ancestor	1	12.812			pop3#2	1322	0	102	100	6.97	1241.1	1322	14.3472	lags in maltose after 6 hours' growth glucose					pop2#1	mCherry	M	0.431	0.367	58.57	984.1	1346	1798	4189	609.619	2598.88	1423	545.915	0.384	0.147
		S288c Ancestor	1	16.016			pop3#3	1249	0	95	93	6.36	1179.9	1249	14.6226	lags in maltose after 6 hours' growth glucose					pop2#1	mCherry	MG	0.497	0.225	1.014	11.84	33.03	88.11	1122	1.029	355.669	70.87	96.417	1.36	1.851
		S288c Ancestor	1	12.454			pop4#1	851	0	87	83	7.08	814.5	851	11.7232	lags in maltose after 6 hours' growth glucose					pop2#2	mCherry	G	0.008	0.007	1.014	3.19	14.48	28.82	338.9	1.027	76.747	20.26	21.139	1.043	1.089
		S288c Ancestor	0	21.54			pop4#2	1220	0	94	92	6.36	1154	1220	14.4654	lags in maltose after 6 hours' growth glucose					pop2#2	mCherry	M	0.444	0.373	1.031	1096	1501	1978	5511	667.021	2796.11	1566	585.923	0.374	0.14
		S288c Ancestor	1	10.267			pop4#3	817	0	83	79	6.67	785	817	11.8441	lags in maltose after 6 hours' growth glucose					pop2#2	mCherry	MG	0.625	0.37	1.014	17.51	51.79	163.6	1215	1.03	502.123	113.5	140.158	1.235	1.525
		S288c Ancestor	1	17.958			pop5#1	1390	0	83	82	4.55	1317.5	1390	18.022	lags in maltose after 6 hours' growth glucose					pop2#3	mCherry	G	0.013	0.008	1.014	2.862	14.47	28.92	312	1.029	76.442	20.18	21.138	1.047	1.097
		S288c Ancestor	1	9.357			pop5#2	1412	0	93	92	5.61	1329.5	1412	16.3993	lags in maltose after 6 hours' growth glucose					pop2#3	mCherry	M	0.562	0.509	43.34	1102	1517	2000	5303	667.003	2817.66	1580	591.777	0.375	0.14
		S288c Ancestor	1	7.517			pop5#3	1380	0	81	80	4.37	1309.8	1380	18.3066	lags in maltose after 6 hours' growth glucose					pop2#3	mCherry	MG	0.646	0.377	1.014	20.99	60.23	186.8	1346	1.031	567.236	130.4	159.227	1.221	1.491
		S288c Ancestor	1	16.365			pop6#1	585	0	105	100	13.5	553.1	585	7.40741	lags in maltose after 6 hours' growth glucose					pop3#1	mCherry	G	0.021	0.014	1.014	10.03	23.64	43.2	425.2	1.041	100.401	30.55	27.332	0.895	0.8
		S288c Ancestor	1	11.189			pop6#2	85	0	105	76	28.6	78.6	85	2.65734	lags in maltose after 6 hours' growth glucose					pop3#1	mCherry	M	0.514	0.463	2.307	1067	1453	1945	5245	652.442	2796.31	1537	590.958	0.384	0.148
		S288c Ancestor	1	8.437			pop6#3	782	0	103	97	10.2	740.6	782	9.5098	lags in maltose after 6 hours' growth glucose					pop3#1	mCherry	MG	0.548	0.565	1.027	376.7	532.3	701.8	2097	56.441	1140.15	551.3	263.472	0.478	0.228
		S288c Ancestor	1	12.812			pop7#1	29.6	5.28e-08	89	8	40.1	25.71	29.6	0.199501	lags in maltose after 6 hours' growth glucose					pop3#2	mCherry	G	0.017	0.01	1.014	8.351	21.85	41.98	367.8	1.029	99.505	29.04	27.378	0.943	0.889
		S288c Ancestor	1	17.579			pop7#2	30.3	3.66e-08	78	6	37.5	26.45	30.3	0.16	lags in maltose after 6 hours' growth glucose					pop3#2	mCherry	M	0.422	0.368	10.79	1126	1532	2001	4153	694.769	2820.78	1594	582.164	0.365	0.133
		S288c Ancestor	1	10.574			pop7#3	39.7	2.91e-10	102	7	46.6	33.7	39.7	0.150215	lags in maltose after 6 hours' growth glucose					pop3#2	mCherry	MG	0.616	0.604	1.014	340.3	510.8	687.6	2034	13.187	1128.01	521	280.321	0.538	0.289
		S288c Ancestor	1	15.32			pop8#1	1500	0	103	102	6.52	1397.6	1500	15.6442	lags in maltose after 6 hours' growth glucose					pop3#3	mCherry	G	0.014	0.012	1.014	8.91	22.56	43.3	288.3	1.029	101.28	29.99	27.925	0.931	0.867
		S288c Ancestor	1	13.932			pop8#2	1199	0	124	121	10.9	1110.5	1199	11.1009	lags in maltose after 6 hours' growth glucose					pop3#3	mCherry	M	0.595	0.535	1.031	1247	1701	2209	5065	768.536	3045.19	1756	629.294	0.358	0.128
		S288c Ancestor	1	12.132			pop8#3	1404	0	103	103	7.02	1312.4	1404	14.6724	lags in maltose after 6 hours' growth glucose					pop3#3	mCherry	MG	0.601	0.61	1.03	468.4	653.7	872.8	2669	53.704	1456.93	684	339.19	0.496	0.246
		S288c Ancestor	1	12.458			pop9#1	1543	0	123	122	9.01	1416.2	1543	13.5405	lags in maltose after 6 hours' growth glucose					pop4#1	mCherry	G	0.338	0.03	1.014	3.925	16	31.56	1111	1.029	97.119	26.09	47.736	1.83	3.348
		S288c Ancestor	1	14.982			pop9#2	1669	0	104	104	6.2	1542.4	1669	16.7742	lags in maltose after 6 hours' growth glucose					pop4#1	mCherry	M	0.424	0.36	1.429	1111	1508	1987	5859	682.591	2806.09	1576	583.29	0.37	0.137
		S288c Ancestor	1	19.426			pop9#3	1677	0	93	93	4.99	1553.3	1677	18.6373	lags in maltose after 6 hours' growth glucose					pop4#1	mCherry	MG	0.652	0.505	1.015	35.91	130.5	320.6	1345	2.34	674.184	199	197.094	0.99	0.981
		S288c Ancestor	1	14.636			pop10#1	1693	0	82	82	3.84	1588.6	1693	21.3542	lags in maltose after 6 hours' growth glucose					pop4#2	mCherry	G	0.011	0.01	1.014	4.911	16.8	31.92	200.1	1.028	80.845	22.57	22.152	0.981	0.963
		S288c Ancestor	1	9.973			pop10#2	1198	0	110	107	8.63	1121	1198	12.3986	lags in maltose after 6 hours' growth glucose					pop4#2	mCherry	M	0.49	0.436	150.9	1043	1432	1904	4504	642.894	2688.79	1502	565.445	0.376	0.142
		S288c Ancestor	1	19.426			pop10#3	1247	0	94	92	6.25	1176	1247	14.72	lags in maltose after 6 hours' growth glucose					pop4#2	mCherry	MG	0.652	0.509	1.014	36.02	141.4	310.8	1585	1.033	628.828	194.9	184.838	0.948	0.899
		S288c Ancestor	1	12.132			pop11#1	616	0	87	82	9.01	591.5	616	9.101	lags in maltose after 6 hours' growth glucose					pop4#3	mCherry	G	0.014	0.01	1.014	9.822	22.87	39.94	245.7	2.063	91.384	28.69	24.507	0.854	0.73
		S288c Ancestor	1	16.02			pop11#2	1466	0	80	80	4.15	1387.6	1466	19.2771	lags in maltose after 6 hours' growth glucose					pop4#3	mCherry	M	0.411	0.374	10.34	1437	1924	2431	5509	880.66	3354.7	1968	671.053	0.341	0.116
		S288c Ancestor	1	14.303			pop11#3	1315	0	82	82	4.78	1248.3	1315	17.1548	lags in maltose after 6 hours' growth glucose					pop4#3	mCherry	MG	0.685	0.512	1.014	36.75	146.3	350.6	2030	1.031	710.022	215.2	210.629	0.979	0.958
		S288c Ancestor	1	12.816			pop12#1	135	0	88	79	23.9	126.86	135	3.30544	lags in maltose after 6 hours' growth glucose					pop5#1	mCherry	G	0.011	0.008	1.028	11.97	25.93	44.17	679.8	3.856	97.326	31.96	25.815	0.808	0.652
		S288c Ancestor	0	21.54			pop12#2	199	0	82	75	17.5	188.4	199	4.28571	lags in maltose after 6 hours' growth glucose					pop5#1	mCherry	M	0.494	0.441	30.4	1101	1506	1999	4381	671.631	2843.07	1580	596.538	0.378	0.143
		S288c Ancestor	1	16.02			pop12#3	9	0.00264	73	44	28.6	8.302	9.04	1.53846	lags in maltose after 6 hours' growth glucose					pop5#1	mCherry	MG	0.607	0.512	1.017	67.57	201.8	367.1	1514	2.648	690.585	240.1	197.611	0.823	0.677
		S288c Ancestor	1	9.365																	pop5#2	mCherry	G	0.01	0.009	1.014	6.321	18.75	35.61	277.5	1.029	87.507	25.01	24.054	0.962	0.925
		S288c Ancestor	1	11.503																	pop5#2	mCherry	M	0.347	0.303	214	1238	1658	2131	5619	734.994	3023.38	1713	615.663	0.359	0.129
		S288c Ancestor	1	10.275																	pop5#2	mCherry	MG	0.59	0.587	1.02	194.7	354.3	515.4	2014	7.41	863.316	366.2	230.586	0.63	0.396
		S288c Ancestor	1	12.461																	pop5#3	mCherry	G	0.015	0.01	1.014	5.988	18.41	35.5	356.8	1.029	89.004	24.86	24.687	0.993	0.986
		S288c Ancestor	1	12.461																	pop5#3	mCherry	M	0.628	0.588	77.24	1199	1636	2127	6062	739.031	2919.83	1689	603.591	0.357	0.128
		S288c Ancestor	1	14.64																	pop5#3	mCherry	MG	0.576	0.549	1.014	217.6	410.6	590	2078	7.199	995.66	419.5	266.085	0.634	0.402
		S288c Ancestor	1	13.577																	pop6#1	mCherry	G	0.027	0.017	1.014	30.86	58.02	92.36	410	2.489	177.517	66.45	46.531	0.7	0.49
		S288c Ancestor	1	12.825																	pop6#1	mCherry	M	0.589	0.579	1.032	1351	1883	2667	10000	859.868	4120.83	2080	940.237	0.452	0.204
		S288c Ancestor	0	21.54																	pop6#1	mCherry	MG	0.025	0.018	1.016	40.83	71.97	109.7	497.1	6.256	203.907	80.22	52.326	0.652	0.425
		S288c Ancestor	1	14.644																	pop6#2	mCherry	G	0.002	0.002	1.014	1.031	2.995	15.01	159.5	1.024	45.468	9.699	12.881	1.328	1.764
		S288c Ancestor	1	12.825																	pop6#2	mCherry	M	0.542	0.49	74.22	1028	1399	1868	6090	627.553	2659.43	1474	558.448	0.379	0.144
		S288c Ancestor	1	21.25																	pop6#2	mCherry	MG	0.003	0.002	1.014	1.031	3.174	15.37	189.5	1.023	45.263	9.876	12.922	1.308	1.712
		S288c Ancestor	1	9.069																	pop6#3	mCherry	G	0.023	0.014	1.015	37.95	68.35	105.4	700.8	4.547	199.544	76.69	51.521	0.672	0.451
		S288c Ancestor	1	16.798																	pop6#3	mCherry	M	0.652	0.631	1.031	1174	1592	2284	10000	751.785	3568.28	1787	813.469	0.455	0.207
		S288c Ancestor	0	21.54																	pop6#3	mCherry	MG	0.024	0.016	1.021	41.14	71.14	107	603.5	7.279	199.755	79	50.785	0.643	0.413
		S288c Ancestor	1	21.531																	pop7#1	mCherry	G	0.003	0.003	1.014	1.032	3.405	15.41	157.8	1.026	46.61	10.06	13.147	1.307	1.708
		S288c Ancestor	1	11.512																	pop7#1	mCherry	M	0.63	0.619	8.873	863.6	1193	1618	4386	522.967	2343.49	1267	501.61	0.396	0.157
		S288c Ancestor	1	7.534																	pop7#1	mCherry	MG	0.003	0.002	1.014	1.031	3.512	15.57	174.7	1.024	46.23	10.09	13.074	1.296	1.679
		S288c Ancestor	1	8.454																	pop7#2	mCherry	G	0.002	0.002	1.013	1.032	4.253	16.36	249.5	1.021	47.853	10.65	13.529	1.27	1.614
		S288c Ancestor	1	11.512																	pop7#2	mCherry	M	0.627	0.612	1.058	878.2	1212	1642	3443	539.232	2365.85	1287	505.161	0.393	0.154
		S288c Ancestor	1	12.469																	pop7#2	mCherry	MG	0.002	0.002	1.013	1.03	3.337	15.52	168.8	1.018	46.824	10.07	13.259	1.317	1.734
		S288c Ancestor	1	13.171																	pop7#3	mCherry	G	0.022	0.014	1.013	2.704	11.81	24.91	456.9	1.03	65.542	17.07	18.219	1.067	1.139
		S288c Ancestor	1	11.512																	pop7#3	mCherry	M	0.652	0.612	2.947	1024	1417	1883	3836	639.054	2607.86	1479	549.918	0.372	0.138
		S288c Ancestor	1	8.759																	pop7#3	mCherry	MG	0.01	0.01	1.014	1.031	6.87	18.97	263.1	1.026	56.267	12.73	15.906	1.249	1.561
		S288c Ancestor	1	12.143																	pop8#1	mCherry	G	0.017	0.011	1.014	7.77	20.85	39.78	266.9	1.029	95.663	27.72	26.135	0.943	0.889
		S288c Ancestor	1	16.798																	pop8#1	mCherry	M	0.583	0.543	58.95	896.1	1232	1660	3952	545.603	2414.7	1308	512.307	0.392	0.153
		S288c Ancestor	1	14.316																	pop8#1	mCherry	MG	0.63	0.592	1.016	201.6	383.6	560	1755	4.466	952.419	395.9	256.486	0.648	0.42
		S288c Ancestor	1	14.316																	pop8#2	mCherry	G	0.017	0.013	1.014	7.727	20.85	40.05	364.3	1.03	96.187	27.81	26.482	0.952	0.907
		S288c Ancestor	1	9.68																	pop8#2	mCherry	M	0.551	0.507	1.032	1176	1603	2112	4679	713.471	2969.26	1672	617.751	0.369	0.137
		S288c Ancestor	1	13.953																	pop8#2	mCherry	MG	0.656	0.616	1.015	180.1	396.3	594.7	1985	10.201	1066.66	415.4	288.854	0.695	0.484
		S288c Ancestor	1	12.833																	pop8#3	mCherry	G	0.013	0.011	1.014	7.095	20.17	39.67	320.6	1.029	97.212	27.37	26.77	0.978	0.957
		S288c Ancestor	1	19.033																	pop8#3	mCherry	M	0.622	0.575	6.148	1252	1717	2236	5885	762.782	3066.38	1770	639.181	0.361	0.13
		S288c Ancestor	1	19.801																	pop8#3	mCherry	MG	0.532	0.536	1.025	346.9	533	721.5	2077	24.535	1206.67	547.2	299.602	0.548	0.3
		S288c Ancestor	0	21.54																	pop9#1	mCherry	G	0.014	0.011	1.014	8.251	21.61	40.7	265.3	1.029	95.725	28.33	26.416	0.932	0.869
		S288c Ancestor	1	12.477																	pop9#1	mCherry	M	0.525	0.475	1.031	1159	1558	2033	4942	715.077	2893.29	1629	592.955	0.364	0.132
		S288c Ancestor	1	17.981																	pop9#1	mCherry	MG	0.622	0.622	1.024	221.5	409.8	592.7	2088	14.257	1016.46	424	268.62	0.634	0.401
		S288c Ancestor	1	14.655																	pop9#2	mCherry	G	0.016	0.01	1.014	7.821	21.07	41.25	497.7	1.029	97.462	28.4	27.064	0.953	0.908
		S288c Ancestor	0	21.54																	pop9#2	mCherry	M	0.54	0.499	4.786	1128	1535	2020	4373	690.796	2870.78	1604	597.115	0.372	0.139
		S288c Ancestor	1	19.445																	pop9#2	mCherry	MG	0.62	0.634	1.026	298.7	485.7	675.1	2072	21.429	1137.2	499.8	289.43	0.579	0.335
		S288c Ancestor	1	13.598																	pop9#3	mCherry	G	0.013	0.008	1.013	7.192	20.13	39.95	398.7	1.029	98.051	27.61	27.157	0.984	0.967
		S288c Ancestor	1	14.572																	pop9#3	mCherry	M	0.622	0.568	23.98	1266	1722	2221	5432	770.255	3077.19	1773	631.225	0.356	0.127
		S288c Ancestor	1	17.692																	pop9#3	mCherry	MG	0.485	0.517	1.023	361.1	555.8	756	2391	26.98	1264.32	571.7	314.281	0.55	0.302
		S288c Ancestor	0	22.037																	pop10#1	mCherry	G	0.015	0.012	1.013	4.414	16.66	32.91	268.8	1.029	83.075	22.76	23.071	1.014	1.028
		S288c Ancestor	1	15.572																	pop10#1	mCherry	M	0.475	0.424	62.88	1047	1418	1884	4858	652.19	2711.56	1499	566.493	0.378	0.143
		S288c Ancestor	1	13.598																	pop10#1	mCherry	MG	0.642	0.601	1.017	167.1	345.6	518.3	1763	7.049	878.929	359.6	241.483	0.672	0.451
		S288c Ancestor	1	20.373																	pop10#2	mCherry	G	0.014	0.012	1.014	8.716	21.63	40.09	219.8	1.03	93.994	28.13	25.648	0.912	0.831
		S288c Ancestor	0	22.037																	pop10#2	mCherry	M	0.523	0.468	2	1101	1503	1965	4208	675.628	2769.76	1563	574.371	0.367	0.135
		S288c Ancestor	0	22.037																	pop10#2	mCherry	MG	0.642	0.624	1.022	199.7	388.3	560.9	1804	10.923	941.043	396.3	254.507	0.642	0.412
		S288c Ancestor	1	11.705																	pop10#3	mCherry	G	0.012	0.009	1.014	5.46	17.91	35.78	294.5	1.028	91.045	24.78	25.179	1.016	1.032
		S288c Ancestor	1	12.174																	pop10#3	mCherry	M	0.631	0.583	1.032	1292	1756	2267	4722	778.537	3111.31	1807	639.852	0.354	0.125
		S288c Ancestor	1	18.751																	pop10#3	mCherry	MG	0.581	0.578	1.017	205.5	428.6	628	2018	8.509	1081.38	440.8	294.992	0.669	0.448
		S288c Ancestor	1	9.895																	pop11#1	mCherry	G	0.006	0.006	1.014	4.359	15.4	29.8	349.8	1.03	73.97	20.81	20.363	0.979	0.958
		S288c Ancestor	1	11.22																	pop11#1	mCherry	M	0.472	0.416	1.032	1111	1511	2004	9061	686.243	2859.44	1588	596.574	0.376	0.141
		S288c Ancestor	1	13.6																	pop11#1	mCherry	MG	0.482	0.194	1.014	9.923	27.6	70.57	780.5	1.029	320.687	60.12	85.628	1.424	2.029
		S288c Ancestor	1	16.093																	pop11#2	mCherry	G	0.043	0.009	1.014	2.25	13.51	27.16	1802	1.029	73.575	19.12	22.339	1.168	1.365
		S288c Ancestor	1	16.591																	pop11#2	mCherry	M	0.541	0.491	1.031	1099	1501	1979	7003	671.725	2788.46	1568	582.951	0.372	0.138
		S288c Ancestor	1	19.269																	pop11#2	mCherry	MG	0.55	0.217	1.014	10.2	28.99	75.34	1798	1.03	368.569	66.61	99.484	1.494	2.231
		S288c Ancestor	0	22.037																	pop11#3	mCherry	G	0.01	0.008	1.014	1.71	13.02	26.65	218.3	1.026	72.812	18.63	20.111	1.079	1.165
		S288c Ancestor	1	11.22																	pop11#3	mCherry	M	0.625	0.577	1.031	1296	1761	2265	5011	790.222	3110.65	1808	637.21	0.352	0.124
		S288c Ancestor	1	14.083																	pop11#3	mCherry	MG	0.333	0.094	1.014	7.623	22.66	52.53	798.6	1.028	244.062	44.51	66.151	1.486	2.209
		S288c Ancestor	1	4.583																	pop12#1	mCherry	G	0.003	0.003	1.014	1.031	3.054	15.12	180.7	1.025	45.219	9.76	12.805	1.312	1.721
		S288c Ancestor	1	9.895																	pop12#1	mCherry	M	0.51	0.44	1.032	1141	1555	2053	5934	698.69	2886.15	1625	600.774	0.37	0.137
		S288c Ancestor	1	9.895																	pop12#1	mCherry	MG	0.004	0.004	1.013	1.031	2.974	15.18	196.8	1.023	45.425	9.808	13.002	1.326	1.757
		S288c Ancestor	1	14.574																	pop12#2	mCherry	G	0.005	0.004	1.014	1.317	6.18	18.53	173.7	1.027	51.781	12.14	14.615	1.204	1.449
		S288c Ancestor	1	14.574																	pop12#2	mCherry	M	0.558	0.516	18.37	1052	1444	1909	4737	646.854	2670.98	1507	562.605	0.373	0.139
		S288c Ancestor	0	22.037																	pop12#2	mCherry	MG	0.004	0.004	1.014	1.031	2.93	15.15	157	1.023	45.64	9.812	13.05	1.33	1.769
		S288c Ancestor	1	14.576																	pop12#3	mCherry	G	0.02	0.01	1.014	1.032	4.85	16.83	979	1.027	49.483	11.02	14.93	1.355	1.836
		S288c Ancestor	0	22.037																	pop12#3	mCherry	M	0.642	0.578	1.046	1209	1663	2168	5207	750.181	2992.3	1718	621.17	0.362	0.131
		S288c Ancestor	1	17.697																	pop12#3	mCherry	MG	0.007	0.005	1.013	1.031	3.409	15.42	195.7	1.024	46.913	10.05	13.226	1.316	1.732
		S288c Ancestor	0	22.037																	KV448(autofluorescent control)	mCherry	G	0.002	0.002	1.014	1.028	1.031	6.407	8.764	129.2	1.015	33.809	9.894	0.293	0.086
		S288c Ancestor	0	22.037																	AN148	yeCitrine	G	0.025	0.005	2.646	11.713	17.087	23.754	300.966	6.211	34.813	17.617	7.992	0.454	0.206
		S288c Ancestor	1	12.648																	AN148	yeCitrine	M	0.601	0.612	11.89	189.5	266.5	359.6	1333	110.386	537.059	282.2	116.031	0.411	0.169
		S288c Ancestor	1	17.697																	AN148	yeCitrine	MG	0.024	0.006	2.661	12.003	16.85	24.329	329.383	6.401	31.834	18.309	8.19	0.447	0.2
		S288c Ancestor	0	22.037																	pop1#1	yeCitrine	G	0.018	0.015	3.148	18.54	25.25	32.33	85.77	8.769	47.821	25.91	10.128	0.391	0.153
		S288c Ancestor	1	12.648																	pop1#1	yeCitrine	M	0.351	0.266	23.76	347	532.3	716	2035	100.128	1021.33	534.3	250.996	0.47	0.221
		S288c Ancestor	1	17.697																	pop1#1	yeCitrine	MG	0.023	0.016	3.222	19.6	26.44	33.8	601.5	9.494	49.737	27.2	10.843	0.399	0.159
		S288c Ancestor	0	22.037																	pop1#2	yeCitrine	G	0.004	0.004	2.092	11.23	16.22	22.21	68.93	6.02	34.693	17.31	7.71	0.445	0.198
		S288c Ancestor	1	4.585																	pop1#2	yeCitrine	M	0.398	0.334	7.155	244.8	369.1	499.3	977.6	101.804	696.656	376.8	163.275	0.433	0.188
		S288c Ancestor	0	22.037																	pop1#2	yeCitrine	MG	0.005	0.004	2.861	11.21	16.05	21.97	151.7	5.926	34.022	17.12	7.583	0.443	0.196
		S288c Ancestor	1	15.087																	pop1#3	yeCitrine	G	0.126	0.005	2.308	11.56	16.83	23.06	782.4	6.044	35.822	17.91	8.941	0.499	0.249
		S288c Ancestor	1	10.795																	pop1#3	yeCitrine	M	0.522	0.465	5.977	258.3	379.1	508.4	1933	126.626	705.395	389	160.152	0.412	0.169
		S288c Ancestor	1	11.225																	pop1#3	yeCitrine	MG	0.005	0.005	2.76	12.01	17.3	23.56	62.29	6.219	36.361	18.34	8.101	0.442	0.195
		S288c Ancestor	0	22.037																	pop2#1	yeCitrine	G	0.007	0.007	2.793	10.61	15.17	20.86	168.2	5.794	33.009	16.32	7.348	0.45	0.203
		S288c Ancestor	0	22.037																	pop2#1	yeCitrine	M	0.431	0.367	12.46	241.3	352	472.7	1699	107.539	663.156	361.9	151.225	0.418	0.175
		S288c Ancestor	1	11.711																	pop2#1	yeCitrine	MG	0.497	0.225	2.547	12.1	18.34	27.15	239.9	6.131	72.009	22.82	16.952	0.743	0.552
		S288c Ancestor	1	14.578																	pop2#2	yeCitrine	G	0.008	0.007	2.605	10.48	14.83	20.51	65.59	5.932	32.294	16.05	7.095	0.442	0.195
		S288c Ancestor	1	14.087																	pop2#2	yeCitrine	M	0.444	0.373	12.26	276.1	402.1	529.6	1311	121.825	725.299	407.1	164.428	0.404	0.163
		S288c Ancestor	1	16.097																	pop2#2	yeCitrine	MG	0.625	0.37	2.681	12.52	19.8	34.1	236.3	6.224	98.356	28.29	24.261	0.858	0.735
		S288c Ancestor	1	15.579																	pop2#3	yeCitrine	G	0.013	0.008	2.813	10.52	15.09	20.97	234.2	5.807	33.444	16.39	7.695	0.469	0.22
		S288c Ancestor	0	22.037																	pop2#3	yeCitrine	M	0.562	0.509	16.5	251.7	368	498.7	985.3	129.098	689.138	380.7	156.497	0.411	0.169
		S288c Ancestor	0	22.037																	pop2#3	yeCitrine	MG	0.646	0.377	2.843	14.56	22.86	37.79	249.9	6.925	111.118	32.05	27.258	0.85	0.723
		S288c Ancestor	1	12.182																	pop3#1	yeCitrine	G	0.021	0.014	2.732	12.64	18.13	24.8	276.5	6.704	38.265	19.34	8.68	0.449	0.201
		S288c Ancestor	0	22.037																	pop3#1	yeCitrine	M	0.514	0.463	10.19	243.6	348.6	468.6	899.8	131.769	645.805	361.1	143.109	0.396	0.157
		S288c Ancestor	0	22.037																	pop3#1	yeCitrine	MG	0.548	0.565	3.452	73.29	107.3	144.4	642.2	17.705	230.681	111.4	53.939	0.484	0.234
		S288c Ancestor	1	8.595																	pop3#2	yeCitrine	G	0.017	0.01	2.293	10.54	15.04	20.9	333.2	5.79	33.008	16.29	7.564	0.464	0.216
		S288c Ancestor	1	13.125																	pop3#2	yeCitrine	M	0.422	0.368	16.87	236.5	351.6	470.2	1088	109.388	648.844	358	148.66	0.415	0.172
		S288c Ancestor	0	22.037																	pop3#2	yeCitrine	MG	0.616	0.604	3.071	64.23	100.3	137.3	427.8	11.266	219.028	102.7	54.374	0.529	0.28
		S288c Ancestor	1	17.702																	pop3#3	yeCitrine	G	0.014	0.012	2.582	10.47	14.82	20.68	231.4	5.878	32.875	16.17	7.458	0.461	0.213
		S288c Ancestor	1	11.229																	pop3#3	yeCitrine	M	0.595	0.535	12.98	256.3	371.6	498.9	1055	134.724	687.711	382.7	154.203	0.403	0.162
		S288c Ancestor	1	14.582																	pop3#3	yeCitrine	MG	0.601	0.61	4.414	74.02	108.3	145.4	418	19.065	230.034	112.2	53.89	0.48	0.231
		S288c Ancestor	0	22.037																	pop4#1	yeCitrine	G	0.338	0.03	2.529	11.31	16.19	22.5	198.8	6.076	37.799	18.05	10.789	0.598	0.357
		S288c Ancestor	0	22.037																	pop4#1	yeCitrine	M	0.424	0.36	11.73	241.4	356.8	477.4	982	99.377	666.366	363.3	154.399	0.425	0.181
		S288c Ancestor	0	22.037																	pop4#1	yeCitrine	MG	0.652	0.505	3.225	19.04	33.07	64.81	280.5	8.088	136.877	46.03	35.891	0.78	0.608
		S288c Ancestor	0	22.037																	pop4#2	yeCitrine	G	0.011	0.01	2.527	10.98	15.55	21.47	73.2	6.128	33.585	16.79	7.4	0.441	0.194
		S288c Ancestor	1	18.759																	pop4#2	yeCitrine	M	0.49	0.436	4.833	271.3	388.1	509.8	1119	140.052	694.183	395.2	153.123	0.387	0.15
		S288c Ancestor	1	20.382																	pop4#2	yeCitrine	MG	0.652	0.509	2.435	16.13	31.02	62.52	268.5	6.865	129.298	43.16	34.653	0.803	0.645
		S288c Ancestor	1	11.231																	pop4#3	yeCitrine	G	0.014	0.01	3.457	12.61	17.75	24.22	197.4	6.887	37.629	19.02	8.39	0.441	0.195
		S288c Ancestor	1	15.096																	pop4#3	yeCitrine	M	0.411	0.374	22.06	222.4	321.7	446.6	1082	92.144	660.053	339.7	152.188	0.448	0.201
		S288c Ancestor	0	22.037																	pop4#3	yeCitrine	MG	0.685	0.512	2.743	15.51	28.92	61.81	369.9	6.673	134.294	42.79	36.013	0.842	0.708
		S288c Ancestor	0	22.037																	pop5#1	yeCitrine	G	0.011	0.008	2.973	13.67	19.1	25.87	70.48	7.513	39.69	20.37	8.658	0.425	0.181
		S288c Ancestor	1	12.187																	pop5#1	yeCitrine	M	0.494	0.441	14.48	262.6	371.9	488	950	136.529	666.518	379.7	146.061	0.385	0.148
		S288c Ancestor	1	13.611																	pop5#1	yeCitrine	MG	0.607	0.512	3.519	22.61	41.85	72.21	347.7	8.608	135.478	50.99	35.283	0.692	0.479
		S288c Ancestor	0	22.037																	pop5#2	yeCitrine	G	0.01	0.009	2.761	10.86	15.41	21.33	105.1	6.047	33.703	16.68	7.473	0.448	0.201
		S288c Ancestor	0	22.037																	pop5#2	yeCitrine	M	0.347	0.303	14.41	149.9	282.7	428.4	1134	56.594	660.492	302.2	172.436	0.571	0.326
		S288c Ancestor	1	14.093																	pop5#2	yeCitrine	MG	0.59	0.587	3.341	39.78	73.37	108.1	325.5	8.648	178.303	77.27	46.961	0.608	0.369
		S288c Ancestor	1	19.282																	pop5#3	yeCitrine	G	0.015	0.01	2.633	10.84	15.44	21.44	324.3	5.891	33.892	16.71	7.686	0.46	0.212
		S288c Ancestor	1	18.236																	pop5#3	yeCitrine	M	0.628	0.588	15.19	254.9	366.7	492.7	1254	141.628	678.8	379.2	150.718	0.397	0.158
		S288c Ancestor	1	16.104																	pop5#3	yeCitrine	MG	0.576	0.549	2.96	41.47	75.6	111.8	389.7	9.609	184.435	79.99	48.225	0.603	0.363
		S288c Ancestor	0	22.037																	pop6#1	yeCitrine	G	0.027	0.017	2.333	9.873	13.74	19	60.23	5.583	30.193	14.96	6.59	0.441	0.194
		S288c Ancestor	0	22.037																	pop6#1	yeCitrine	M	0.589	0.579	10.21	241.8	357.6	509.9	1236	124.33	749.62	383.7	174.204	0.454	0.206
		S288c Ancestor	1	15.096																	pop6#1	yeCitrine	MG	0.025	0.018	2.346	10.03	14	19.3	78.72	5.661	30.345	15.19	6.662	0.439	0.192
		S288c Ancestor	1	8.598																	pop6#2	yeCitrine	G	0.002	0.002	2.114	10.63	15.16	20.83	58.89	5.757	32.526	16.25	7.177	0.442	0.195
		S288c Ancestor	0	22.037																	pop6#2	yeCitrine	M	0.542	0.49	18.45	256.3	365.4	490.7	1420	138.267	678.652	378.7	150.265	0.397	0.157
		S288c Ancestor	1	9.908																	pop6#2	yeCitrine	MG	0.003	0.002	2.458	10.59	15.11	20.66	82.18	5.757	32.283	16.16	7.105	0.44	0.193
		S288c Ancestor	0	22.037																	pop6#3	yeCitrine	G	0.023	0.014	2.778	10.51	14.67	20.23	75.7	5.983	32.317	15.92	7.032	0.442	0.195
		S288c Ancestor	1	9.428																	pop6#3	yeCitrine	M	0.652	0.631	11.17	212.8	311.5	463.3	1542	112.849	712.749	347.2	168.111	0.484	0.234
		S288c Ancestor	1	15.587																	pop6#3	yeCitrine	MG	0.024	0.016	2.779	10.57	14.58	19.97	183.5	6.093	31.659	15.84	6.904	0.436	0.19
		S288c Ancestor	1	19.827																	pop7#1	yeCitrine	G	0.003	0.003	2.389	11	15.76	21.67	87.51	5.938	33.95	16.91	7.537	0.446	0.199
		S288c Ancestor	1	19.827																	pop7#1	yeCitrine	M	0.63	0.619	9.947	212.3	299	421.6	1098	132.257	613.099	324.1	135.714	0.419	0.175
		S288c Ancestor	0	22.037																	pop7#1	yeCitrine	MG	0.003	0.002	2.689	11.06	15.74	21.61	107.8	5.934	33.694	16.89	7.479	0.443	0.196
		S288c Ancestor	0	22.037																	pop7#2	yeCitrine	G	0.002	0.002	2.385	9.998	13.93	19.15	102.8	5.702	30.35	15.12	6.631	0.439	0.192
		S288c Ancestor	1	9.003																	pop7#2	yeCitrine	M	0.627	0.612	19.34	192.6	274.1	391	874.5	113.693	587.793	299.1	131.41	0.439	0.193
		S288c Ancestor	1	12.191																	pop7#2	yeCitrine	MG	0.002	0.002	2.534	9.705	13.52	18.7	130.4	5.481	29.46	14.68	6.457	0.44	0.193
		S288c Ancestor	1	17.144																	pop7#3	yeCitrine	G	0.022	0.014	2.342	14.38	20.75	27.94	403.8	7.283	42.919	21.86	9.864	0.451	0.204
		S288c Ancestor	1	19.829																	pop7#3	yeCitrine	M	0.652	0.612	21.82	203.4	298.5	419.4	987.7	109.337	612.545	319	140.477	0.44	0.194
		S288c Ancestor	1	20.389																	pop7#3	yeCitrine	MG	0.01	0.01	2.832	11.57	16.74	22.84	64.61	6.09	35.304	17.78	7.875	0.443	0.196
		S288c Ancestor	1	20.389																	pop8#1	yeCitrine	G	0.017	0.011	2.362	10.8	15.24	21	176.3	5.99	33.15	16.48	7.407	0.449	0.202
		S288c Ancestor	1	21.474																	pop8#1	yeCitrine	M	0.583	0.543	23.5	238.1	335.3	456.7	1255	136.317	647.746	353.3	142.46	0.403	0.163
		S288c Ancestor	1	22.021																	pop8#1	yeCitrine	MG	0.63	0.592	2.769	39.77	74.82	109.2	350.5	9.491	176.522	77.91	46.43	0.596	0.355
		S288c Ancestor	0	22.037																	pop8#2	yeCitrine	G	0.017	0.013	2.697	11.28	16.27	22.52	176.2	6.02	35.129	17.48	7.922	0.453	0.205
		S288c Ancestor	0	22.037																	pop8#2	yeCitrine	M	0.551	0.507	18.5	272	388.2	511.8	1162	146.757	702.676	397.5	153.947	0.387	0.15
		S288c Ancestor	0	22.037																	pop8#2	yeCitrine	MG	0.656	0.616	3.1	34.5	69.37	106.3	376.5	9.793	178.734	74.88	47.46	0.634	0.402
		S288c Ancestor	0	22.037																	pop8#3	yeCitrine	G	0.013	0.011	2.657	10.27	14.57	20.46	70.48	5.703	32.82	15.94	7.298	0.458	0.21
		S288c Ancestor	0	22.037																	pop8#3	yeCitrine	M	0.622	0.575	14.36	254.5	372.1	503.9	1543	139.028	697.261	385.1	157.115	0.408	0.166
		S288c Ancestor	0	22.037																	pop8#3	yeCitrine	MG	0.532	0.536	2.885	61.09	94.16	130.3	468.4	12.511	210.04	98.04	51.333	0.524	0.274
		S288c Ancestor	0	22.037																	pop9#1	yeCitrine	G	0.014	0.011	2.751	10.81	15.38	21.21	308	5.898	33.408	16.58	7.621	0.46	0.211
		S288c Ancestor	1	12.193																	pop9#1	yeCitrine	M	0.525	0.475	7.481	240.7	341.2	457.4	958.3	131.717	633.185	354	138.949	0.393	0.154
		S288c Ancestor	1	13.618																	pop9#1	yeCitrine	MG	0.622	0.622	3.618	44.17	80.3	116.9	424.9	10.109	191.886	84.05	49.889	0.594	0.352
		S288c Ancestor	1	15.103																	pop9#2	yeCitrine	G	0.016	0.01	2.722	10.03	14.35	20.04	208.5	5.592	32.156	15.64	7.282	0.466	0.217
		S288c Ancestor	1	16.608																	pop9#2	yeCitrine	M	0.54	0.499	22.51	239.1	341.9	464.7	980.9	128.91	644.427	356.5	143.948	0.404	0.163
		S288c Ancestor	1	17.713																	pop9#2	yeCitrine	MG	0.62	0.634	3.523	54.34	89.7	124.7	463.4	11.748	196.175	91.75	49.711	0.542	0.294
		S288c Ancestor	1	17.126																	pop9#3	yeCitrine	G	0.013	0.008	2.469	10.32	14.68	20.42	174.3	5.717	32.709	15.99	7.451	0.466	0.217
		S288c Ancestor	1	20.934																	pop9#3	yeCitrine	M	0.622	0.568	13.9	256.3	370.5	499.3	1169	135.17	694.676	383.8	155.476	0.405	0.164
		S288c Ancestor	1	17.126																	pop9#3	yeCitrine	MG	0.485	0.517	2.962	73.31	108.8	146.4	438.7	13.547	232.177	111.8	55.533	0.497	0.247
		S288c Ancestor	0	22.037																	pop10#1	yeCitrine	G	0.015	0.012	2.318	11.12	15.97	22.1	235.2	5.938	34.665	17.18	7.911	0.46	0.212
		S288c Ancestor	0	22.037																	pop10#1	yeCitrine	M	0.475	0.424	28	242.7	348.6	473.2	1036	119.948	656.143	362.1	147.853	0.408	0.167
		S288c Ancestor	0	22.037																	pop10#1	yeCitrine	MG	0.642	0.601	2.905	33.89	68.49	105.5	359.7	8.695	176.49	73.68	47.127	0.64	0.409
		S288c Ancestor	0	22.037																	pop10#2	yeCitrine	G	0.014	0.012	2.485	11.2	15.96	21.95	106.6	6.141	34.455	17.18	7.646	0.445	0.198
		S288c Ancestor	0	22.037																	pop10#2	yeCitrine	M	0.523	0.468	12.3	241.5	349.1	472.6	1013	123.675	658.247	361.9	148.027	0.409	0.167
		S288c Ancestor	1	16.611																	pop10#2	yeCitrine	MG	0.642	0.624	2.834	37.59	73.05	108.1	335.1	9.485	179.118	76.78	47.171	0.614	0.377
		S288c Ancestor	0	22.037																	pop10#3	yeCitrine	G	0.012	0.009	2.218	10.15	14.42	20.15	231.8	5.632	32.18	15.74	7.294	0.463	0.215
		S288c Ancestor	0	22.037																	pop10#3	yeCitrine	M	0.631	0.583	13.23	258.3	374.7	503.9	1007	137.173	700.308	387.3	157.136	0.406	0.165
		S288c Ancestor	1	11.725																	pop10#3	yeCitrine	MG	0.581	0.578	2.639	43.28	81.23	118.1	371.9	9.355	193.734	84.41	51.025	0.604	0.365
		S288c Ancestor	1	21.477																	pop11#1	yeCitrine	G	0.006	0.006	2.684	11.58	16.43	22.51	121.2	6.412	34.969	17.63	7.727	0.438	0.192
		S288c Ancestor	0	22.037																	pop11#1	yeCitrine	M	0.472	0.416	13.41	256.4	368.8	493.9	2698	127.928	677.223	379.3	152.165	0.401	0.161
		S288c Ancestor	0	22.037																	pop11#1	yeCitrine	MG	0.482	0.194	2.377	11.92	17.7	25.98	228.5	6.231	67.872	21.83	15.894	0.728	0.53
		S288c Ancestor	0	22.037																	pop11#2	yeCitrine	G	0.043	0.009	2.279	11.12	16.08	22.21	467.5	6.009	34.75	17.26	8.22	0.476	0.227
		S288c Ancestor	0	22.037																	pop11#2	yeCitrine	M	0.541	0.491	19.63	251.3	369.2	499.3	1041	128.358	696.822	381.4	157.957	0.414	0.172
		S288c Ancestor	1	13.138																	pop11#2	yeCitrine	MG	0.55	0.217	2.66	12.25	18.39	27	425.9	6.262	75.487	23.02	18.141	0.788	0.621
		S288c Ancestor	1	7.032																	pop11#3	yeCitrine	G	0.01	0.008	2.941	10.34	14.71	20.33	191.6	5.743	32.291	15.9	7.168	0.451	0.203
		S288c Ancestor	1	8.609																	pop11#3	yeCitrine	M	0.625	0.577	7.24	255.2	367.7	498.7	1192	134.293	696.724	382.7	156.682	0.409	0.168
		S288c Ancestor	1	12.197																	pop11#3	yeCitrine	MG	0.333	0.094	2.501	10.93	16.01	22.71	191.4	5.842	47.658	18.42	11.466	0.622	0.387
		S288c Ancestor	1	13.14																	pop12#1	yeCitrine	G	0.003	0.003	2.241	11.07	15.82	21.7	98.09	5.945	34.163	16.97	7.572	0.446	0.199
		S288c Ancestor	1	11.241																	pop12#1	yeCitrine	M	0.51	0.44	18.03	243.1	360	490.9	1200	115.149	674.653	371.6	156.132	0.42	0.177
		S288c Ancestor	1	14.595																	pop12#1	yeCitrine	MG	0.004	0.004	2.309	10.98	15.75	21.44	81.97	5.952	33.461	16.79	7.398	0.441	0.194
		S288c Ancestor	0	22.037																	pop12#2	yeCitrine	G	0.005	0.004	3.076	12.86	18.49	24.95	173.7	6.68	37.996	19.48	8.497	0.436	0.19
		S288c Ancestor	0	22.037																	pop12#2	yeCitrine	M	0.558	0.516	11.28	243	349.8	476.9	1312	127.73	667.934	365.5	150.308	0.411	0.169
		S288c Ancestor	0	22.037																	pop12#2	yeCitrine	MG	0.004	0.004	2.531	10.9	15.6	21.36	72.54	5.825	33.3	16.69	7.402	0.443	0.197
		S288c Ancestor	0	22.037																	pop12#3	yeCitrine	G	0.02	0.01	2.104	12.24	17.85	24.35	262.3	6.341	37.804	18.96	8.635	0.455	0.207
		S288c Ancestor	0	22.037																	pop12#3	yeCitrine	M	0.642	0.578	11.76	235	346.7	482.7	1327	116.188	680.275	364.2	157.344	0.432	0.187
		S288c Ancestor	0	22.037																	pop12#3	yeCitrine	MG	0.007	0.005	2.385	11.32	16.16	22.25	188.3	6.086	34.875	17.35	7.778	0.448	0.201
		S288c Ancestor	0	22.037																	KV448(autofluorescent control)	yeCitrine	G	0.002	0.002	2.351	13.18	19.47	20.52	26.51	77.16	6.294	41.403	9.428	0.228	0.052
		S288c Ancestor	0	22.037
		S288c Ancestor	0	22.037
		S288c Ancestor	1	18.775
		S288c Ancestor	0	22.037
		S288c Ancestor	0	22.037
		S288c Ancestor	0	22.037
		S288c Ancestor	1	10.374
		S288c Ancestor	1	12.669
		S288c Ancestor	0	22.037
		S288c Ancestor	1	16.116
		S288c Ancestor	1	9.44
		S288c Ancestor	1	16.116
		S288c Ancestor	0	22.037
		S288c Ancestor	0	22.037
		S288c Ancestor	1	17.134
		S288c Ancestor	1	20.401
		S288c Ancestor	1	22.031
		S288c Ancestor	1	20.944
		S288c Ancestor	0	22.037
		S288c Ancestor	0	22.037
		S288c Ancestor	0	22.037
		S288c Ancestor	0	22.037
		S288c Ancestor	0	22.037
		S288c Ancestor	0	22.037
		S288c Ancestor	0	22.037
		S288c Ancestor	0	22.037
		S288c Ancestor	0	22.037
		S288c Ancestor	0	22.037
		S288c Ancestor	0	22.037
		S288c Ancestor	0	22.037
		S288c Ancestor	0	22.037
		S288c Ancestor	0	22.037
		S288c Ancestor	0	22.037
		S288c Ancestor	0	22.037
		S288c Ancestor	0	22.037
		S288c Ancestor	0	22.037
		S288c Ancestor	0	22.037
		S288c Ancestor	1	15.114
		S288c Ancestor	1	10.378
		S288c Ancestor	1	9.926
		S288c Ancestor	1	12.673
		S288c Ancestor	1	9.926
		S288c Ancestor	0	22.037
		S288c Ancestor	0	22.037
		S288c Ancestor	0	22.037
		S288c Ancestor	1	10.38
		S288c Ancestor	1	19.301
		S288c Ancestor	1	10.822
		S288c Ancestor	1	15.117
		S288c Ancestor	1	11.736
		S288c Ancestor	1	14.603
		S288c Ancestor	0	22.037
		S288c Ancestor	1	17.725
		S288c Ancestor	1	7.818
		S288c Ancestor	1	18.259
		S288c Ancestor	1	15.607
		S288c Ancestor	0	22.037
		S288c Ancestor	0	22.037
		S288c Ancestor	0	22.037
		S288c Ancestor	0	22.037
		S288c Ancestor	0	22.037
		S288c Ancestor	1	15.609
		S288c Ancestor	1	14.608
		S288c Ancestor	1	14.116
		S288c Ancestor	1	15.609
		S288c Ancestor	1	20.41
		S288c Ancestor	0	22.037
		S288c Ancestor	0	22.037
		S288c Ancestor	0	22.037
		S288c Ancestor	0	22.037
		S288c Ancestor	0	22.037
		S288c Ancestor	0	22.037
		S288c Ancestor	1	10.829
		S288c Ancestor	1	21.494
		S288c Ancestor	0	22.037
		S288c Ancestor	0	22.037
		S288c Ancestor	1	13.638
		S288c Ancestor	1	10.829
		S288c Ancestor	1	13.16
		S288c Ancestor	0	22.037
		S288c Ancestor	0	22.037
		S288c Ancestor	0	22.037
		S288c Ancestor	0	22.037
		S288c Ancestor	1	21.494
		S288c Ancestor	0	22.037
		S288c Ancestor	1	11.742
		S288c Ancestor	0	22.037
		S288c Ancestor	0	22.037
		S288c Ancestor	1	14.61
		S288c Ancestor	1	14.61
		S288c Ancestor	0	22.037
		S288c Ancestor	0	22.037
		S288c Ancestor	1	13.162
		S288c Ancestor	1	18.789
		S288c Ancestor	1	14.612
		S288c Ancestor	1	11.744
		S288c Ancestor	0	22.037
		S288c Ancestor	0	22.037
		S288c Ancestor	1	17.734
		S288c Ancestor	1	9.938
		S288c Ancestor	0	22.037
		S288c Ancestor	0	22.037
		S288c Ancestor	1	11.261
		S288c Ancestor	0	22.037
		S288c Ancestor	1	13.164
		S288c Ancestor	1	15.616
		S288c Ancestor	0	22.037
		S288c Ancestor	0	22.037
		S288c Ancestor	0	22.037
		S288c Ancestor	0	22.037
		S288c Ancestor	1	17.15
		S288c Ancestor	1	9.94
		S288c Ancestor	1	12.688
		S288c Ancestor	0	22.037
		S288c Ancestor	0	22.037
		S288c Ancestor	0	22.037
		S288c Ancestor	1	11.748
		S288c Ancestor	1	13.166
		S288c Ancestor	0	22.037
		S288c Ancestor	0	22.037
		S288c Ancestor	1	16.136
		S288c Ancestor	1	17.739
		S288c Ancestor	0	22.037
		S288c Ancestor	0	22.037
		S288c Ancestor	1	18.269
		S288c Ancestor	1	12.69
		S288c Ancestor	1	10.835
		S288c Ancestor	0	22.037
		S288c Ancestor	1	10.835
		S288c Ancestor	1	14.616
		S288c Ancestor	0	22.037
		S288c Ancestor	1	14.618
		S288c Ancestor	0	22.037
		S288c Ancestor	0	22.037
		S288c Ancestor	0	22.037
		S288c Ancestor	0	22.037
		S288c Ancestor	0	22.037
		S288c Ancestor	0	22.037
		S288c Ancestor	0	22.037
		S288c Ancestor	1	8.631
		S288c Ancestor	1	18.273
		S288c Ancestor	1	17.743
		S288c Ancestor	1	17.743
		S288c Ancestor	1	21.504
		S288c Ancestor	0	22.037
		S288c Ancestor	1	11.752
		S288c Ancestor	1	15.135
		S288c Ancestor	1	15.135
		S288c Ancestor	0	22.037
		S288c Ancestor	0	22.037
		S288c Ancestor	0	22.037
		S288c Ancestor	1	13.9663
		S288c Ancestor	1	15.1683
		S288c Ancestor	1	19.4553
		S288c Ancestor	0	19.5
		S288c Ancestor	0	19.5
		S288c Ancestor	0	19.5
		S288c Ancestor	0	19.5
		S288c Ancestor	1	15.1683
		S288c Ancestor	0	19.5
		S288c Ancestor	0	19.5
		S288c Ancestor	1	13.1693
		S288c Ancestor	1	17.6903
		S288c Ancestor	1	16.8383
		S288c Ancestor	0	19.5
		S288c Ancestor	0	19.5
		S288c Ancestor	0	19.5
		S288c Ancestor	0	19.5
		S288c Ancestor	0	19.5
		S288c Ancestor	0	19.5
		S288c Ancestor	0	19.5
		S288c Ancestor	1	9.95633
		S288c Ancestor	1	11.1743
		S288c Ancestor	1	13.9713
		S288c Ancestor	0	19.5
		S288c Ancestor	0	19.5
		S288c Ancestor	0	19.5
		S288c Ancestor	0	19.5
		S288c Ancestor	0	19.5
		S288c Ancestor	0	19.5
		S288c Ancestor	0	19.5
		S288c Ancestor	0	19.5
		S288c Ancestor	0	19.5
		S288c Ancestor	0	19.5
		S288c Ancestor	0	19.5
		S288c Ancestor	0	19.5
		S288c Ancestor	0	19.5
		S288c Ancestor	0	19.5
		S288c Ancestor	0	19.5
		S288c Ancestor	0	19.5
		S288c Ancestor	0	19.5
		S288c Ancestor	0	19.5
		S288c Ancestor	0	19.5
		S288c Ancestor	0	19.5
		S288c Ancestor	0	19.5
		S288c Ancestor	0	19.5
		S288c Ancestor	0	19.5
		S288c Ancestor	0	19.5
		S288c Ancestor	1	15.1773
		S288c Ancestor	0	19.5
		S288c Ancestor	0	19.5
		S288c Ancestor	0	19.5
		S288c Ancestor	0	19.5
		S288c Ancestor	0	19.5
		S288c Ancestor	1	13.5763
		S288c Ancestor	1	17.6993
		S288c Ancestor	1	11.1803
		S288c Ancestor	0	19.5
		S288c Ancestor	0	19.5
		S288c Ancestor	0	19.5
		S288c Ancestor	0	19.5
		S288c Ancestor	0	19.5
		S288c Ancestor	0	19.5
		S288c Ancestor	0	19.5
		S288c Ancestor	0	19.5
		S288c Ancestor	0	19.5
		S288c Ancestor	0	19.5
		S288c Ancestor	0	19.5
		S288c Ancestor	0	19.5
		S288c Ancestor	0	19.5
		S288c Ancestor	0	19.5
		S288c Ancestor	0	19.5
		S288c Ancestor	0	19.5
		S288c Ancestor	0	19.5
		S288c Ancestor	1	14.7863
		S288c Ancestor	1	11.9593
		S288c Ancestor	1	11.9593
		S288c Ancestor	1	10.7743
		S288c Ancestor	1	17.2743
		S288c Ancestor	0	19.5
		S288c Ancestor	0	19.5
		S288c Ancestor	0	19.5
		S288c Ancestor	0	19.5
		S288c Ancestor	0	19.5
		S288c Ancestor	0	19.5
		S288c Ancestor	0	19.5
		S288c Ancestor	0	19.5
		S288c Ancestor	0	19.5
		S288c Ancestor	0	19.5
		S288c Ancestor	0	19.5
		S288c Ancestor	0	19.5
		S288c Ancestor	0	19.5
		S288c Ancestor	1	17.2763
		S288c Ancestor	1	14.7893
		S288c Ancestor	1	18.1623
		S288c Ancestor	0	19.5
		S288c Ancestor	0	19.5
		S288c Ancestor	0	19.5
		S288c Ancestor	0	19.5
		S288c Ancestor	0	19.5
		S288c Ancestor	1	11.5753
		S288c Ancestor	1	12.3653
		S288c Ancestor	1	11.5753
		S288c Ancestor	1	14.3863
		S288c Ancestor	1	17.7063
		S288c Ancestor	1	19.0333
		S288c Ancestor	0	19.5
		S288c Ancestor	0	19.5
		S288c Ancestor	0	19.5
		S288c Ancestor	0	19.5
		S288c Ancestor	0	19.5
		S288c Ancestor	0	19.5
		S288c Ancestor	1	10.3653
		S288c Ancestor	1	11.5773
		S288c Ancestor	1	9.97233
		S288c Ancestor	1	13.1883
		S288c Ancestor	1	15.1903
		S288c Ancestor	1	17.2813
		S288c Ancestor	0	19.5
		S288c Ancestor	0	19.5
		S288c Ancestor	0	19.5
		S288c Ancestor	0	19.5
		S288c Ancestor	0	19.5
		S288c Ancestor	0	19.5
		S288c Ancestor	0	19.5
		S288c Ancestor	0	19.5
		S288c Ancestor	0	19.5
		S288c Ancestor	0	19.5
		S288c Ancestor	1	13.5883
		S288c Ancestor	1	15.1933
		S288c Ancestor	0	19.5
		S288c Ancestor	0	19.5
		S288c Ancestor	0	19.5
		S288c Ancestor	1	11.5793
		S288c Ancestor	1	12.7803
		S288c Ancestor	1	14.7963
		S288c Ancestor	1	8.01233
		S288c Ancestor	1	15.5973
		S288c Ancestor	1	12.3703
		S288c Ancestor	1	13.9913
		S288c Ancestor	1	14.7963
		S288c Ancestor	0	19.5
		S288c Ancestor	1	12.7833
		S288c Ancestor	0	19.5
		S288c Ancestor	1	13.5913
		S288c Ancestor	1	16.4433
		S288c Ancestor	1	16.8633
		S288c Ancestor	1	17.7123
		S288c Ancestor	0	19.5
		S288c Ancestor	0	19.5
		S288c Ancestor	0	19.5
		S288c Ancestor	0	19.5
		S288c Ancestor	0	19.5
		S288c Ancestor	0	19.5
		S288c Ancestor	1	18.6163
		S288c Ancestor	0	19.5
		S288c Ancestor	1	12.3733
		S288c Ancestor	1	15.5983
		S288c Ancestor	0	19.5
		S288c Ancestor	0	19.5
		S288c Ancestor	1	14.7993
		S288c Ancestor	0	19.5
		S288c Ancestor	1	11.1973
		S288c Ancestor	1	12.3763
		S288c Ancestor	0	19.5
		S288c Ancestor	1	9.57833
		S288c Ancestor	0	19.5
		S288c Ancestor	1	16.4453
		S288c Ancestor	1	12.3763
		S288c Ancestor	1	19.0413
		S288c Ancestor	0	19.5
		S288c Ancestor	0	19.5
		S288c Ancestor	0	19.5
		S288c Ancestor	0	19.5
		S288c Ancestor	0	19.5
		S288c Ancestor	1	17.2893
		S288c Ancestor	1	12.7863
		S288c Ancestor	0	19.5
		S288c Ancestor	1	11.9753
		S288c Ancestor	0	19.5
		S288c Ancestor	0	19.5
		S288c Ancestor	0	19.5
		S288c Ancestor	1	11.1993
		S288c Ancestor	1	10.7893
		S288c Ancestor	1	17.2913
		S288c Ancestor	0	19.5
		S288c Ancestor	1	19.0433
		S288c Ancestor	0	19.5
		S288c Ancestor	1	11.9753
		S288c Ancestor	0	19.5
		S288c Ancestor	0	19.5
		S288c Ancestor	0	19.5
		S288c Ancestor	1	17.7183
		S288c Ancestor	0	19.5
		S288c Ancestor	1	17.2943
		S288c Ancestor	0	19.5
		S288c Ancestor	0	19.5
		S288c Ancestor	1	7.62833
		S288c Ancestor	0	19.5
		S288c Ancestor	0	19.5
		S288c Ancestor	1	13.5983
		S288c Ancestor	1	14.8043
		S288c Ancestor	1	14.8043
		S288c Ancestor	1	19.4843
		S288c Ancestor	0	19.5
		S288c Ancestor	0	19.5
		S288c Ancestor	0	19.5
		S288c Ancestor	0	19.5
		S288c Ancestor	0	19.5
		S288c Ancestor	0	19.5
		S288c Ancestor	1	10.3773
		S288c Ancestor	1	16.8703
		S288c Ancestor	0	19.5
		S288c Ancestor	1	13.2023
		S288c Ancestor	0	19.5
		S288c Ancestor	1	15.6063
		S288c Ancestor	0	19.5
		S288c Ancestor	1	13.2023
		S288c Ancestor	1	16.4513
		S288c Ancestor	0	19.5
		S288c Ancestor	0	19.5
		S288c Ancestor	1	16.8703
		S288c Ancestor	1	17.2963
		S288c Ancestor	0	19.5
		S288c Ancestor	0	19.5
		S288c Ancestor	1	13.2023
		S288c Ancestor	0	19.5
		S288c Ancestor	1	14.0043
		S288c Ancestor	0	19.5
		S288c Ancestor	0	19.5
		S288c Ancestor	0	19.5
		S288c Ancestor	0	19.5
		S288c Ancestor	0	19.5
		S288c Ancestor	0	19.5
		S288c Ancestor	0	19.5
		S288c Ancestor	0	19.5
		S288c Ancestor	0	19.5
		S288c Ancestor	1	18.6263
		S288c Ancestor	0	19.5
		S288c Ancestor	0	19.5
		S288c Ancestor	0	19.5
		S288c Ancestor	0	19.5
		S288c Ancestor	0	19.5
		S288c Ancestor	0	19.5
		S288c Ancestor	0	19.5
		S288c Ancestor	0	19.5
		S288c Ancestor	0	19.5
		S288c Ancestor	0	19.5
		S288c Ancestor	0	19.5
		S288c Ancestor	0	19.5
		S288c Ancestor	0	19.5
		S288c Ancestor	0	19.5
		S288c Ancestor	1	13.6033
		S288c Ancestor	0	19.5
		S288c Ancestor	0	19.5
		S288c Ancestor	0	19.5
		S288c Ancestor	0	19.5
		S288c Ancestor	0	19.5
		S288c Ancestor	0	19.5
		S288c Ancestor	0	19.5
		S288c Ancestor	0	19.5
		S288c Ancestor	0	19.5
		S288c Ancestor	1	17.7253
		S288c Ancestor	1	18.6283
		S288c Ancestor	0	19.5
		S288c Ancestor	0	19.5
		S288c Ancestor	0	19.5
		S288c Ancestor	0	19.5
		S288c Ancestor	0	19.5
		S288c Ancestor	0	19.5
		S288c Ancestor	0	19.5
		S288c Ancestor	0	19.5
		S288c Ancestor	0	19.5
		S288c Ancestor	0	19.5
		S288c Ancestor	0	19.5
		S288c Ancestor	0	19.5
		S288c Ancestor	0	19.5
		S288c Ancestor	0	19.5
		S288c Ancestor	0	19.5
		S288c Ancestor	0	19.5
		S288c Ancestor	0	19.5
		S288c Ancestor	0	19.5
		S288c Ancestor	0	19.5
		S288c Ancestor	0	19.5
		S288c Ancestor	1	19.4903
		S288c Ancestor	1	15.2103
		S288c Ancestor	0	19.5
		S288c Ancestor	0	19.5
		S288c Ancestor	0	19.5
		S288c Ancestor	0	19.5
		S288c Ancestor	0	19.5
		S288c Ancestor	0	19.5
		S288c Ancestor	0	19.5
		S288c Ancestor	0	19.5
		S288c Ancestor	0	19.5
		S288c Ancestor	1	9.19933
		S288c Ancestor	0	19.5
		S288c Ancestor	0	19.5
		S288c Ancestor	0	19.5
		S288c Ancestor	0	19.5
		S288c Ancestor	0	19.5
		S288c Ancestor	1	15.6123
		S288c Ancestor	0	19.5
		S288c Ancestor	0	19.5
		S288c Ancestor	0	19.5
		S288c Ancestor	0	19.5
		S288c Ancestor	0	19.5
		S288c Ancestor	1	15.6123
		S288c Ancestor	1	17.3023
		S288c Ancestor	0	19.5
		S288c Ancestor	0	19.5
		S288c Ancestor	0	19.5
		S288c Ancestor	0	19.5
		S288c Ancestor	0	19.5
		S288c Ancestor	0	19.5
		S288c Ancestor	0	19.5
		S288c Ancestor	0	19.5
		S288c Ancestor	0	19.5
		S288c Ancestor	0	19.5
		S288c Ancestor	0	19.5
		S288c Ancestor	0	19.5
		S288c Ancestor	0	19.5
		S288c Ancestor	0	19.5
		S288c Ancestor	0	19.5
		S288c Ancestor	0	19.5
		S288c Ancestor	0	19.5
		S288c Ancestor	0	19.5
		S288c Ancestor	0	19.5
		S288c Ancestor	0	19.5
		S288c Ancestor	0	19.5
		S288c Ancestor	0	19.5
		S288c Ancestor	0	19.5
		S288c Ancestor	0	19.5
		S288c Ancestor	0	19.5
		S288c Ancestor	0	19.5
		S288c Ancestor	0	19.5
		S288c Ancestor	0	19.5
		S288c Ancestor	0	19.5
		S288c Ancestor	0	19.5
		S288c Ancestor	0	19.5
		S288c Ancestor	0	19.5
		S288c Ancestor	0	19.5
		S288c Ancestor	0	19.5
		S288c Ancestor	0	19.5
		S288c Ancestor	0	19.5
		S288c Ancestor	0	19.5
		S288c Ancestor	0	19.5
		S288c Ancestor	0	19.5
		S288c Ancestor	1	15.6143
		S288c Ancestor	1	12.8003
		S288c Ancestor	0	19.5
		S288c Ancestor	0	19.5
		S288c Ancestor	0	19.5
		S288c Ancestor	0	19.5
		S288c Ancestor	0	19.5
		S288c Ancestor	0	19.5
		S288c Ancestor	0	19.5
		S288c Ancestor	0	19.5
		S288c Ancestor	1	18.1883
		S288c Ancestor	0	19.5
		S288c Ancestor	0	19.5
		S288c Ancestor	0	19.5
		S288c Ancestor	0	19.5
		S288c Ancestor	0	19.5
		S288c Ancestor	0	19.5
		S288c Ancestor	0	19.5
		S288c Ancestor	0	19.5
		S288c Ancestor	0	19.5
		S288c Ancestor	0	19.5
		S288c Ancestor	0	19.5
		S288c Ancestor	0	19.5
		S288c Ancestor	0	19.5
		S288c Ancestor	0	19.5
		S288c Ancestor	0	19.5
		S288c Ancestor	0	19.5
		S288c Ancestor	0	19.5
		S288c Ancestor	0	19.5
		S288c Ancestor	0	19.5
		S288c Ancestor	0	19.5
		S288c Ancestor	0	19.5
		S288c Ancestor	0	19.5
		S288c Ancestor	0	19.5
		S288c Ancestor	1	8.41833
		S288c Ancestor	1	9.20333
		S288c Ancestor	0	19.5
		S288c Ancestor	0	19.5
		S288c Ancestor	1	16.0363
		S288c Ancestor	0	19.5
		S288c Ancestor	0	19.5
		S288c Ancestor	1	14.8173
		S288c Ancestor	1	15.6173
		S288c Ancestor	0	19.5
		S288c Ancestor	0	19.5
		S288c Ancestor	1	13.2143
		S288c Ancestor	0	19.5
		S288c Ancestor	0	19.5
		S288c Ancestor	0	19.5
		S288c Ancestor	0	19.5
		S288c Ancestor	0	19.5
		S288c Ancestor	0	19.5
		S288c Ancestor	0	19.5
		S288c Ancestor	0	19.5
		S288c Ancestor	1	16.8803
		S288c Ancestor	0	19.5
		S288c Ancestor	0	19.5
		S288c Ancestor	0	19.5
		S288c Ancestor	0	19.5
		S288c Ancestor	0	19.5
		S288c Ancestor	0	19.5
		S288c Ancestor	0	19.5
		S288c Ancestor	0	19.5
		S288c Ancestor	0	19.5
		S288c Ancestor	0	19.5
		S288c Ancestor	0	19.5
		S288c Ancestor	0	19.5
		S288c Ancestor	0	19.5
		S288c Ancestor	0	19.5
		S288c Ancestor	0	19.5
		S288c Ancestor	1	12.3943
		S288c Ancestor	1	12.8043
		S288c Ancestor	1	18.1923
		S288c Ancestor	1	17.3083
		S288c Ancestor	0	19.5
		S288c Ancestor	0	19.5
		S288c Ancestor	0	19.5
		S288c Ancestor	0	19.5
		S288c Ancestor	0	19.5
		S288c Ancestor	0	19.5
		S288c Ancestor	0	19.5
		S288c Ancestor	0	19.5
		S288c Ancestor	0	19.5
		S288c Ancestor	0	19.5
		S288c Ancestor	0	19.5
		S288c Ancestor	0	19.5
		S288c Ancestor	0	19.5
		S288c Ancestor	0	19.5
		S288c Ancestor	1	18.7293
		S288c Ancestor	1	10.8083
		S288c Ancestor	1	11.6043
		S288c Ancestor	1	12.3963
		S288c Ancestor	1	16.0403
		S288c Ancestor	0	19.5
		S288c Ancestor	0	19.5
		S288c Ancestor	0	19.5
		S288c Ancestor	0	19.5
		S288c Ancestor	0	19.5
		S288c Ancestor	0	19.5
		S288c Ancestor	0	19.5
		S288c Ancestor	0	19.5
		S288c Ancestor	0	19.5
		S288c Ancestor	0	19.5
		S288c Ancestor	0	19.5
		S288c Ancestor	0	19.5
		S288c Ancestor	1	14.8223
		S288c Ancestor	1	16.0403
		S288c Ancestor	1	18.1943
		S288c Ancestor	0	19.5
		S288c Ancestor	0	19.5
		S288c Ancestor	0	19.5
		S288c Ancestor	0	19.5
		S288c Ancestor	0	19.5
		S288c Ancestor	0	19.5
		S288c Ancestor	0	19.5
		S288c Ancestor	0	19.5
		S288c Ancestor	1	14.4193
		S288c Ancestor	0	19.5
		S288c Ancestor	0	19.5
		S288c Ancestor	0	19.5
		S288c Ancestor	0	19.5
		S288c Ancestor	0	19.5
		S288c Ancestor	0	19.5
		S288c Ancestor	0	19.5
		S288c Ancestor	0	19.5
		S288c Ancestor	0	19.5
		S288c Ancestor	0	19.5
		S288c Ancestor	0	19.5
		S288c Ancestor	0	19.5
		S288c Ancestor	0	19.5
		S288c Ancestor	1	14.0183
		S288c Ancestor	1	14.8253
		S288c Ancestor	0	19.5
		S288c Ancestor	0	19.5
		S288c Ancestor	0	19.5
		S288c Ancestor	0	19.5
		S288c Ancestor	0	19.5
		S288c Ancestor	0	19.5
		S288c Ancestor	0	19.5
		S288c Ancestor	0	19.5
		S288c Ancestor	0	19.5
		S288c Ancestor	0	19.5
		S288c Ancestor	0	19.5
		pop1.1	1	4.741
		pop1.1	1	7.265
		pop1.1	1	7.692
		pop1.1	1	7.769
		pop1.1	1	8.013
		pop1.1	1	8.013
		pop1.1	1	9.006
		pop1.1	1	9.48
		pop1.1	1	9.498
		pop1.1	1	9.514
		pop1.1	1	9.515
		pop1.1	1	9.709
		pop1.1	1	9.722
		pop1.1	1	10.221
		pop1.1	1	10.221
		pop1.1	1	10.741
		pop1.1	1	10.753
		pop1.1	1	10.76
		pop1.1	1	11.227
		pop1.1	1	11.454
		pop1.1	1	11.466
		pop1.1	1	11.489
		pop1.1	1	11.5
		pop1.1	1	11.705
		pop1.1	1	11.764
		pop1.1	1	12.496
		pop1.1	1	12.523
		pop1.1	1	12.527
		pop1.1	1	12.74
		pop1.1	1	12.764
		pop1.1	1	13.002
		pop1.1	1	13.192
		pop1.1	1	13.211
		pop1.1	1	13.249
		pop1.1	1	13.461
		pop1.1	1	13.739
		pop1.1	1	13.759
		pop1.1	1	14.018
		pop1.1	1	14.206
		pop1.1	1	14.476
		pop1.1	1	14.498
		pop1.1	1	14.501
		pop1.1	1	14.971
		pop1.1	1	15.024
		pop1.1	1	15.189
		pop1.1	1	15.216
		pop1.1	1	15.445
		pop1.1	1	15.479
		pop1.1	1	15.745
		pop1.1	1	15.769
		pop1.1	1	15.992
		pop1.1	1	16.02
		pop1.1	1	16.219
		pop1.1	1	16.265
		pop1.1	1	16.267
		pop1.1	1	16.515
		pop1.1	1	16.762
		pop1.1	1	16.976
		pop1.1	1	17.195
		pop1.1	1	17.231
		pop1.1	1	17.485
		pop1.1	1	17.506
		pop1.1	1	17.711
		pop1.1	1	17.759
		pop1.1	1	17.763
		pop1.1	1	17.957
		pop1.1	1	17.977
		pop1.1	1	17.977
		pop1.1	1	17.979
		pop1.1	1	18.004
		pop1.1	1	18.241
		pop1.1	1	18.739
		pop1.1	1	18.962
		pop1.1	1	19.184
		pop1.1	1	19.254
		pop1.1	1	19.46
		pop1.1	1	19.505
		pop1.1	1	19.742
		pop1.1	1	19.742
		pop1.1	1	20.235
		pop1.1	1	20.462
		pop1.1	1	20.933
		pop1.1	1	21.19
		pop1.1	1	21.215
		pop1.1	1	21.228
		pop1.1	1	21.244
		pop1.1	1	21.263
		pop1.1	1	21.443
		pop1.1	1	21.491
		pop1.1	1	22.007
		pop1.1	1	22.247
		pop1.1	1	22.408
		pop1.1	1	22.456
		pop1.1	1	22.758
		pop1.1	1	22.964
		pop1.1	1	22.992
		pop1.1	1	22.994
		pop1.1	1	23.002
		pop1.1	1	23.505
		pop1.1	1	24.277
		pop1.1	1	24.48
		pop1.1	1	24.499
		pop1.1	1	25.507
		pop1.1	1	25.507
		pop1.1	0	26
		pop1.1	0	26
		pop1.1	0	26
		pop1.1	0	26
		pop1.1	0	26
		pop1.1	0	26
		pop1.1	0	26
		pop1.1	0	26
		pop1.1	0	26
		pop1.1	0	26
		pop1.1	0	26
		pop1.1	0	26
		pop1.1	0	26
		pop1.1	0	26
		pop1.1	0	26
		pop1.1	0	26
		pop1.1	0	26
		pop1.1	0	26
		pop1.1	0	26
		pop1.1	0	26
		pop1.1	0	26
		pop1.1	0	26
		pop1.1	0	26
		pop1.1	0	26
		pop1.1	0	26
		pop1.1	0	26
		pop1.1	0	26
		pop1.1	0	26
		pop1.1	0	26
		pop1.1	0	26
		pop1.1	0	26
		pop1.1	0	26
		pop1.1	0	26
		pop1.1	0	26
		pop1.1	0	26
		pop1.1	0	26
		pop1.1	0	26
		pop1.1	0	26
		pop1.1	0	26
		pop1.1	0	26
		pop1.1	0	26
		pop1.1	0	26
		pop1.1	0	26
		pop1.1	0	26
		pop1.1	0	26
		pop1.1	0	26
		pop1.1	0	26
		pop1.1	0	26
		pop1.1	0	26
		pop1.1	0	26
		pop1.1	0	26
		pop1.1	0	26
		pop1.1	0	26
		pop1.1	0	26
		pop1.1	0	26
		pop1.1	0	26
		pop1.1	0	26
		pop1.1	0	26
		pop1.1	0	26
		pop1.1	0	26
		pop1.1	0	26
		pop1.1	0	26
		pop1.1	0	26
		pop1.1	0	26
		pop1.1	0	26
		pop1.1	0	26
		pop1.1	0	26
		pop1.1	0	26
		pop1.1	0	26
		pop1.1	0	26
		pop1.1	0	26
		pop1.1	0	26
		pop1.1	0	26
		pop1.1	0	26
		pop1.1	0	26
		pop1.1	0	26
		pop1.1	0	26
		pop1.1	0	26
		pop1.1	0	26
		pop1.1	0	26
		pop1.1	0	26
		pop1.1	0	26
		pop1.1	0	26
		pop1.1	0	26
		pop1.1	0	26
		pop1.1	0	26
		pop1.1	0	26
		pop1.1	0	26
		pop1.1	0	26
		pop1.1	0	26
		pop1.1	0	26
		pop1.1	0	26
		pop1.1	0	26
		pop1.1	0	26
		pop1.1	0	26
		pop1.1	0	26
		pop1.1	0	26
		pop1.1	0	26
		pop1.1	0	26
		pop1.1	0	26
		pop1.1	0	26
		pop1.1	0	26
		pop1.1	0	26
		pop1.1	0	26
		pop1.1	0	26
		pop1.1	0	26
		pop1.1	0	26
		pop1.1	0	26
		pop1.1	0	26
		pop1.1	0	26
		pop1.1	0	26
		pop1.1	0	26
		pop1.1	0	26
		pop1.1	0	26
		pop1.1	0	26
		pop1.1	0	26
		pop1.1	0	26
		pop1.1	0	26
		pop1.1	0	26
		pop1.1	0	26
		pop1.1	0	26
		pop1.1	0	26
		pop1.1	0	26
		pop1.1	0	26
		pop1.1	0	26
		pop1.1	0	26
		pop1.1	0	26
		pop1.1	0	26
		pop1.1	0	26
		pop1.1	0	26
		pop1.1	0	26
		pop1.1	0	26
		pop1.1	0	26
		pop1.1	0	26
		pop1.1	0	26
		pop1.1	0	26
		pop1.1	0	26
		pop1.1	0	26
		pop1.1	0	26
		pop1.1	0	26
		pop1.1	0	26
		pop1.1	0	26
		pop1.1	0	26
		pop1.1	0	26
		pop1.1	0	26
		pop1.1	0	26
		pop1.1	0	26
		pop1.1	0	26
		pop1.1	0	26
		pop1.1	0	26
		pop1.1	0	26
		pop1.1	0	26
		pop1.1	0	26
		pop1.1	0	26
		pop1.1	0	26
		pop1.1	0	26
		pop1.1	0	26
		pop1.1	0	26
		pop1.1	0	26
		pop1.1	0	26
		pop1.1	0	26
		pop1.1	0	26
		pop1.1	0	26
		pop1.1	0	26
		pop1.1	0	26
		pop1.1	0	26
		pop1.1	0	26
		pop1.1	0	26
		pop1.1	0	26
		pop1.1	0	26
		pop1.1	0	26
		pop1.1	0	26
		pop1.1	0	26
		pop1.1	0	26
		pop1.1	0	26
		pop1.1	0	26
		pop1.1	0	26
		pop1.1	0	26
		pop1.1	0	26
		pop1.1	0	26
		pop1.1	0	26
		pop1.1	0	26
		pop1.1	0	26
		pop1.1	0	26
		pop1.1	0	26
		pop1.1	0	26
		pop1.1	0	26
		pop1.1	0	26
		pop1.1	0	26
		pop1.1	0	26
		pop1.1	0	26
		pop1.1	0	26
		pop1.1	0	26
		pop1.1	0	26
		pop1.1	0	26
		pop1.1	0	26
		pop1.1	0	26
		pop1.1	0	26
		pop1.1	0	26
		pop1.1	0	26
		pop1.1	0	26
		pop1.1	0	26
		pop1.1	0	26
		pop1.1	0	26
		pop1.1	0	26
		pop1.1	0	26
		pop1.1	0	26
		pop1.1	0	26
		pop1.1	0	26
		pop1.1	0	26
		pop1.1	0	26
		pop1.1	0	26
		pop1.1	0	26
		pop1.1	0	26
		pop1.1	0	26
		pop1.1	0	26
		pop1.1	0	26
		pop1.1	0	26
		pop1.1	0	26
		pop1.1	0	26
		pop1.1	0	26
		pop1.1	0	26
		pop1.1	0	26
		pop1.1	0	26
		pop1.1	0	26
		pop1.1	0	26
		pop1.1	0	26
		pop1.1	0	26
		pop1.1	0	26
		pop1.1	0	26
		pop1.1	0	26
		pop1.1	0	26
		pop1.1	0	26
		pop1.1	0	26
		pop1.1	0	26
		pop1.1	0	26
		pop1.1	0	26
		pop1.1	0	26
		pop1.1	0	26
		pop1.1	0	26
		pop1.1	0	26
		pop1.1	0	26
		pop1.1	0	26
		pop1.1	0	26
		pop1.1	0	26
		pop1.1	0	26
		pop1.1	0	26
		pop1.1	0	26
		pop1.1	0	26
		pop1.1	0	26
		pop1.1	0	26
		pop1.1	0	26
		pop1.1	0	26
		pop1.1	0	26
		pop1.1	0	26
		pop1.1	0	26
		pop1.1	0	26
		pop1.1	0	26
		pop1.1	0	26
		pop1.1	0	26
		pop1.1	0	26
		pop1.1	0	26
		pop1.1	0	26
		pop1.1	0	26
		pop1.1	0	26
		pop1.1	0	26
		pop1.1	0	26
		pop1.1	0	26
		pop1.1	0	26
		pop1.1	0	26
		pop1.1	0	26
		pop1.1	0	26
		pop1.1	0	26
		pop1.1	0	26
		pop1.1	0	26
		pop1.1	0	26
		pop1.1	0	26
		pop1.1	0	26
		pop1.1	0	26
		pop1.1	0	26
		pop1.1	0	26
		pop1.1	0	26
		pop1.1	0	26
		pop1.1	0	26
		pop1.1	0	26
		pop1.1	0	26
		pop1.1	0	26
		pop1.1	0	26
		pop1.1	0	26
		pop1.1	0	26
		pop1.1	0	26
		pop1.1	0	26
		pop1.1	0	26
		pop1.1	0	26
		pop1.1	0	26
		pop1.1	0	26
		pop1.1	0	26
		pop1.1	0	26
		pop1.1	0	26
		pop1.1	0	26
		pop1.1	0	26
		pop1.1	0	26
		pop1.1	0	26
		pop1.1	0	26
		pop1.1	0	26
		pop1.1	0	26
		pop1.1	0	26
		pop1.1	0	26
		pop1.1	0	26
		pop1.1	0	26
		pop1.1	0	26
		pop1.1	0	26
		pop1.1	0	26
		pop1.1	0	26
		pop1.1	0	26
		pop1.1	0	26
		pop1.1	0	26
		pop1.1	0	26
		pop1.1	0	26
		pop1.1	0	26
		pop1.1	0	26
		pop1.1	0	26
		pop1.1	0	26
		pop1.1	0	26
		pop1.1	0	26
		pop1.1	0	26
		pop1.1	0	26
		pop1.1	0	26
		pop1.1	0	26
		pop1.1	0	26
		pop1.1	0	26
		pop1.1	0	26
		pop1.1	0	26
		pop1.1	0	26
		pop1.1	0	26
		pop1.1	0	26
		pop1.1	0	26
		pop1.1	0	26
		pop1.1	0	26
		pop1.1	0	26
		pop1.1	0	26
		pop1.1	0	26
		pop1.1	0	26
		pop1.1	0	26
		pop1.1	0	26
		pop1.1	0	26
		pop1.1	0	26
		pop1.1	0	26
		pop1.1	0	26
		pop1.1	0	26
		pop1.1	0	26
		pop1.1	0	26
		pop1.1	0	26
		pop1.1	0	26
		pop1.1	0	26
		pop1.1	0	26
		pop1.1	0	26
		pop1.1	0	26
		pop1.1	0	26
		pop1.1	0	26
		pop1.1	0	26
		pop1.1	0	26
		pop1.1	0	26
		pop1.1	0	26
		pop1.1	0	26
		pop1.1	0	26
		pop1.1	0	26
		pop1.1	0	26
		pop1.1	0	26
		pop1.1	0	26
		pop1.1	0	26
		pop1.1	0	26
		pop1.1	0	26
		pop1.1	0	26
		pop1.1	0	26
		pop1.1	0	26
		pop1.1	0	26
		pop1.1	0	26
		pop1.1	0	26
		pop1.1	0	26
		pop1.1	0	26
		pop1.1	0	26
		pop1.1	0	26
		pop1.1	0	26
		pop1.1	0	26
		pop1.1	0	26
		pop1.1	0	26
		pop1.1	0	26
		pop1.1	0	26
		pop1.1	0	26
		pop1.1	0	26
		pop1.1	0	26
		pop1.1	0	26
		pop1.1	0	26
		pop1.1	0	26
		pop1.1	0	26
		pop1.1	0	26
		pop1.1	0	26
		pop1.1	0	26
		pop1.1	0	26
		pop1.1	0	26
		pop1.1	0	26
		pop1.1	0	26
		pop1.1	0	26
		pop1.1	0	26
		pop1.1	0	26
		pop1.1	0	26
		pop1.1	0	26
		pop1.1	0	26
		pop1.1	0	26
		pop1.1	0	26
		pop1.1	0	26
		pop1.1	0	26
		pop1.1	0	26
		pop1.1	0	26
		pop1.1	0	26
		pop1.1	0	26
		pop1.1	0	26
		pop1.1	0	26
		pop1.1	0	26
		pop1.1	0	26
		pop1.1	0	26
		pop1.1	0	26
		pop1.1	0	26
		pop1.1	0	26
		pop1.1	0	26
		pop1.1	0	26
		pop1.1	0	26
		pop1.1	0	26
		pop1.1	0	26
		pop1.1	0	26
		pop1.1	0	26
		pop1.1	0	26
		pop1.1	0	26
		pop1.1	0	26
		pop1.1	0	26
		pop1.1	0	26
		pop1.1	0	26
		pop1.1	0	26
		pop1.1	0	26
		pop1.1	0	26
		pop1.1	0	26
		pop1.1	0	26
		pop1.1	0	26
		pop1.1	0	26
		pop1.1	0	26
		pop1.1	0	26
		pop1.1	0	26
		pop1.1	0	26
		pop1.1	0	26
		pop1.1	0	26
		pop1.1	0	26
		pop1.1	0	26
		pop1.1	0	26
		pop1.1	0	26
		pop1.1	0	26
		pop1.1	0	26
		pop1.1	0	26
		pop1.1	0	26
		pop1.1	0	26
		pop1.1	0	26
		pop1.1	0	26
		pop1.1	0	26
		pop1.1	0	26
		pop1.1	0	26
		pop1.1	0	26
		pop1.1	0	26
		pop1.1	0	26
		pop1.1	0	26
		pop1.1	0	26
		pop1.1	0	26
		pop1.1	0	26
		pop1.1	0	26
		pop1.1	0	26
		pop1.1	0	26
		pop1.1	0	26
		pop1.1	0	26
		pop1.1	0	26
		pop1.1	0	26
		pop1.1	0	26
		pop1.1	0	26
		pop1.1	0	26
		pop1.1	0	26
		pop1.1	0	26
		pop1.1	0	26
		pop1.1	0	26
		pop1.1	0	26
		pop1.1	0	26
		pop1.1	0	26
		pop1.1	0	26
		pop1.1	0	26
		pop1.1	0	26
		pop1.1	0	26
		pop1.1	0	26
		pop1.1	0	26
		pop1.1	0	26
		pop1.1	0	26
		pop1.1	0	26
		pop1.1	0	26
		pop1.1	0	26
		pop1.1	0	26
		pop1.1	0	26
		pop1.1	0	26
		pop1.1	0	26
		pop1.1	0	26
		pop1.1	0	26
		pop1.1	0	26
		pop1.1	0	26
		pop1.1	0	26
		pop1.1	0	26
		pop1.1	0	26
		pop1.1	0	26
		pop1.1	0	26
		pop1.1	0	26
		pop1.1	0	26
		pop1.1	0	26
		pop1.1	0	26
		pop1.1	0	26
		pop1.1	0	26
		pop1.1	0	26
		pop1.1	0	26
		pop1.1	0	26
		pop1.1	0	26
		pop1.1	0	26
		pop1.1	0	26
		pop1.1	0	26
		pop1.1	0	26
		pop1.1	0	26
		pop1.1	0	26
		pop1.1	0	26
		pop1.1	0	26
		pop1.1	0	26
		pop1.1	0	26
		pop1.1	0	26
		pop1.1	0	26
		pop1.1	0	26
		pop1.1	0	26
		pop1.1	0	26
		pop1.1	0	26
		pop1.1	0	26
		pop1.1	0	26
		pop1.1	0	26
		pop1.1	0	26
		pop1.1	0	26
		pop1.1	0	26
		pop1.1	0	26
		pop1.1	0	26
		pop1.1	0	26
		pop1.1	0	26
		pop1.1	0	26
		pop1.1	0	26
		pop1.1	0	26
		pop1.1	0	26
		pop1.1	0	26
		pop1.1	0	26
		pop1.1	0	26
		pop1.1	0	26
		pop1.1	0	26
		pop1.1	0	26
		pop1.1	0	26
		pop1.1	0	26
		pop1.1	0	26
		pop1.1	0	26
		pop1.1	0	26
		pop1.1	0	26
		pop1.1	0	26
		pop1.1	0	26
		pop1.1	0	26
		pop1.1	0	26
		pop1.1	0	26
		pop1.1	0	26
		pop1.1	0	26
		pop1.1	0	26
		pop1.1	0	26
		pop1.1	0	26
		pop1.1	0	26
		pop1.1	0	26
		pop1.1	0	26
		pop1.1	0	26
		pop1.1	0	26
		pop1.1	0	26
		pop1.1	0	26
		pop1.1	0	26
		pop1.1	0	26
		pop1.1	0	26
		pop1.1	0	26
		pop1.1	0	26
		pop1.1	0	26
		pop1.1	0	26
		pop1.1	0	26
		pop1.1	0	26
		pop1.1	0	26
		pop1.1	0	26
		pop1.1	0	26
		pop1.1	0	26
		pop1.1	0	26
		pop1.1	0	26
		pop1.1	0	26
		pop1.1	0	26
		pop1.1	0	26
		pop1.1	0	26
		pop1.1	0	26
		pop1.1	0	26
		pop1.1	0	26
		pop1.1	0	26
		pop1.1	0	26
		pop1.1	0	26
		pop1.1	0	26
		pop1.1	0	26
		pop1.1	0	26
		pop1.1	0	26
		pop1.1	0	26
		pop1.1	0	26
		pop1.1	0	26
		pop1.1	0	26
		pop1.1	0	26
		pop1.1	0	26
		pop1.1	0	26
		pop1.1	0	26
		pop1.1	0	26
		pop1.1	0	26
		pop1.1	0	26
		pop1.1	0	26
		pop1.1	0	26
		pop1.1	0	26
		pop1.1	0	26
		pop1.1	0	26
		pop1.1	0	26
		pop1.1	0	26
		pop1.1	0	26
		pop1.1	0	26
		pop1.1	0	26
		pop1.1	0	26
		pop1.1	0	26
		pop1.1	0	26
		pop1.1	0	26
		pop1.1	0	26
		pop1.1	0	26
		pop1.1	0	26
		pop1.1	0	26
		pop1.1	0	26
		pop1.1	0	26
		pop1.1	0	26
		pop1.1	0	26
		pop1.1	0	26
		pop1.1	0	26
		pop1.1	0	26
		pop1.1	0	26
		pop1.1	0	26
		pop1.1	0	26
		pop1.1	0	26
		pop1.1	0	26
		pop1.1	0	26
		pop1.1	0	26
		pop1.1	0	26
		pop1.1	0	26
		pop1.1	0	26
		pop1.1	0	26
		pop1.1	0	26
		pop1.1	0	26
		pop1.1	0	26
		pop1.1	0	26
		pop1.1	0	26
		pop1.1	0	26
		pop1.1	0	26
		pop1.1	0	26
		pop1.1	0	26
		pop1.1	0	26
		pop1.1	0	26
		pop1.1	0	26
		pop1.1	0	26
		pop1.1	0	26
		pop1.1	0	26
		pop1.1	0	26
		pop1.1	0	26
		pop1.1	0	26
		pop1.1	0	26
		pop1.1	0	26
		pop1.1	0	26
		pop1.1	0	26
		pop1.1	0	26
		pop1.1	0	26
		pop1.1	0	26
		pop1.1	0	26
		pop1.1	0	26
		pop1.1	0	26
		pop1.1	0	26
		pop1.1	0	26
		pop1.1	0	26
		pop1.1	0	26
		pop1.1	0	26
		pop1.1	0	26
		pop1.1	0	26
		pop1.1	0	26
		pop1.1	0	26
		pop1.1	0	26
		pop1.1	0	26
		pop1.1	0	26
		pop1.1	0	26
		pop1.1	0	26
		pop1.1	0	26
		pop1.1	0	26
		pop1.1	0	26
		pop1.1	0	26
		pop1.1	0	26
		pop1.1	0	26
		pop1.1	0	26
		pop1.1	0	26
		pop1.1	0	26
		pop1.1	0	26
		pop1.1	0	26
		pop1.1	0	26
		pop1.1	0	26
		pop1.1	0	26
		pop1.1	0	26
		pop1.1	0	26
		pop1.1	0	26
		pop1.1	0	26
		pop1.1	0	26
		pop1.1	0	26
		pop1.1	0	26
		pop1.1	0	26
		pop1.1	0	26
		pop1.1	0	26
		pop1.1	0	26
		pop1.1	0	26
		pop1.1	0	26
		pop1.1	0	26
		pop1.1	0	26
		pop1.1	0	26
		pop1.1	0	26
		pop1.1	0	26
		pop1.1	0	26
		pop1.1	0	26
		pop1.1	0	26
		pop1.1	0	26
		pop1.1	0	26
		pop1.1	0	26
		pop1.1	0	26
		pop1.1	0	26
		pop1.1	0	26
		pop1.1	0	26
		pop1.1	0	26
		pop1.1	0	26
		pop1.1	0	26
		pop1.1	0	26
		pop1.1	0	26
		pop1.1	0	26
		pop1.1	0	26
		pop1.1	0	26
		pop1.1	0	26
		pop1.1	0	26
		pop1.1	0	26
		pop1.1	0	26
		pop1.1	0	26
		pop1.1	0	26
		pop1.1	0	26
		pop1.1	0	26
		pop1.1	0	26
		pop1.1	0	26
		pop1.1	0	26
		pop1.1	0	26
		pop1.1	0	26
		pop1.1	0	26
		pop1.1	0	26
		pop1.1	0	26
		pop1.1	0	26
		pop1.1	0	26
		pop1.1	0	26
		pop1.1	0	26
		pop1.1	0	26
		pop1.1	0	26
		pop1.1	0	26
		pop1.1	0	26
		pop1.1	0	26
		pop1.1	0	26
		pop1.1	0	26
		pop1.1	0	26
		pop1.1	0	26
		pop1.1	0	26
		pop1.1	0	26
		pop1.1	0	26
		pop1.1	0	26
		pop1.1	0	26
		pop1.1	0	26
		pop1.1	0	26
		pop1.1	0	26
		pop1.1	0	26
		pop1.1	0	26
		pop1.1	0	26
		pop1.1	0	26
		pop1.1	0	26
		pop1.1	0	26
		pop1.1	0	26
		pop1.1	0	26
		pop1.1	0	26
		pop1.1	0	26
		pop1.1	0	26
		pop1.1	0	26
		pop1.1	0	26
		pop1.1	0	26
		pop1.1	0	26
		pop1.1	0	26
		pop1.1	0	26
		pop1.1	0	26
		pop1.1	0	26
		pop1.1	0	26
		pop1.1	0	26
		pop1.1	0	26
		pop1.1	0	26
		pop1.1	0	26
		pop1.1	0	26
		pop1.1	0	26
		pop1.1	0	26
		pop1.1	0	26
		pop1.1	0	26
		pop1.1	0	26
		pop1.1	0	26
		pop1.1	0	26
		pop1.1	0	26
		pop1.1	0	26
		pop1.1	0	26
		pop1.1	0	26
		pop1.1	0	26
		pop1.1	0	26
		pop1.1	0	26
		pop1.1	0	26
		pop1.1	0	26
		pop1.1	0	26
		pop1.1	0	26
		pop1.1	0	26
		pop1.1	0	26
		pop1.1	0	26
		pop1.1	0	26
		pop1.1	0	26
		pop1.1	0	26
		pop1.1	0	26
		pop1.1	0	26
		pop1.1	0	26
		pop1.1	0	26
		pop1.1	0	26
		pop1.1	0	26
		pop1.1	0	26
		pop1.1	0	26
		pop1.1	0	26
		pop1.1	0	26
		pop1.1	0	26
		pop1.1	0	26
		pop1.1	0	26
		pop1.1	0	26
		pop1.1	0	26
		pop1.1	0	26
		pop1.1	0	26
		pop1.1	0	26
		pop1.1	0	26
		pop1.1	0	26
		pop1.1	0	26
		pop1.1	0	26
		pop1.1	0	26
		pop1.1	0	26
		pop1.1	0	26
		pop1.1	0	26
		pop1.1	0	26
		pop1.1	0	26
		pop1.1	0	26
		pop1.1	0	26
		pop1.1	0	26
		pop1.1	0	26
		pop1.1	0	26
		pop1.1	0	26
		pop1.1	0	26
		pop1.1	0	26
		pop1.1	0	26
		pop1.1	0	26
		pop1.1	0	26
		pop1.1	0	26
		pop1.1	0	26
		pop1.1	0	26
		pop1.1	0	26
		pop1.1	0	26
		pop1.1	0	26
		pop1.1	0	26
		pop1.1	0	26
		pop1.1	0	26
		pop1.1	0	26
		pop1.1	0	26
		pop1.1	0	26
		pop1.1	0	26
		pop1.1	0	26
		pop1.1	0	26
		pop1.1	0	26
		pop1.1	0	26
		pop1.1	0	26
		pop1.1	0	26
		pop1.1	0	26
		pop1.1	0	26
		pop1.1	0	26
		pop1.1	0	26
		pop1.1	0	26
		pop1.1	0	26
		pop1.1	0	26
		pop1.1	0	26
		pop1.1	0	26
		pop1.1	0	26
		pop1.1	0	26
		pop1.1	0	26
		pop1.1	0	26
		pop1.1	0	26
		pop1.1	0	26
		pop1.1	0	26
		pop1.1	0	26
		pop1.1	0	26
		pop1.1	0	26
		pop1.1	0	26
		pop1.1	0	26
		pop1.1	0	26
		pop1.1	0	26
		pop1.1	0	26
		pop1.1	0	26
		pop1.1	0	26
		pop1.1	0	26
		pop1.1	0	26
		pop1.1	0	26
		pop1.1	0	26
		pop1.1	0	26
		pop1.1	0	26
		pop1.1	0	26
		pop1.1	0	26
		pop1.1	0	26
		pop1.1	0	26
		pop1.1	0	26
		pop1.1	0	26
		pop1.1	0	26
		pop1.1	0	26
		pop1.1	0	26
		pop1.1	0	26
		pop1.1	0	26
		pop1.1	0	26
		pop1.1	0	26
		pop1.1	0	26
		pop1.1	0	26
		pop1.1	0	26
		pop1.1	0	26
		pop1.1	0	26
		pop1.1	0	26
		pop1.1	0	26
		pop1.1	0	26
		pop1.1	0	26
		pop1.1	0	26
		pop1.1	0	26
		pop1.1	0	26
		pop1.1	0	26
		pop1.1	0	26
		pop1.1	0	26
		pop1.1	0	26
		pop1.1	0	26
		pop1.1	0	26
		pop1.1	0	26
		pop1.1	0	26
		pop1.1	0	26
		pop1.1	0	26
		pop1.1	0	26
		pop1.1	0	26
		pop1.1	0	26
		pop1.1	0	26
		pop1.1	0	26
		pop1.1	0	26
		pop1.1	0	26
		pop1.1	0	26
		pop1.1	0	26
		pop1.1	0	26
		pop1.1	0	26
		pop1.1	0	26
		pop1.1	0	26
		pop1.1	0	26
		pop1.1	0	26
		pop1.1	0	26
		pop1.1	0	26
		pop1.1	0	26
		pop1.1	0	26
		pop1.1	0	26
		pop1.1	0	26
		pop1.1	0	26
		pop1.1	0	26
		pop1.1	0	26
[truncated: 4,273 more rows]
[truncated: 25 more columns]
