# Supplementary material for: Different Levels of Catabolite Repression Optimize Growth in Stable and Variable Environments
Source: PLoS Biol. 2014 Jan 14;12(1):e1001764. doi: 10.1371/journal.pbio.1001764 (PMC3891604; doi:10.1371/journal.pbio.1001764)
Supplement: Dataset S3 — Overview of mutations in experimental evolution populations. This dataset relates to the data presented in Figure 5. Samples were dye-terminator Sanger sequenced. Indicated is the isolate, which gene was mutated, and whether this resulted in nonsynonymous or frameshifts that affected the coding sequence. We observed HXK2 mutations frequently in short-lagged strains (Dataset S2) and STD1 mutations only once. (XLSX) [file pbio.1001764.s003.xlsx]

## Sheet: TableS3-MutantSeq&phenotyping
			HXK2 gene mutated		STD1 gene mutated
	Isolate	Sequencing method	Mutation	Affects coding sequence?	Mutation	Affects coding sequence?		NS = nonsynonymous
	Isolate 1	Whole genome; sanger dye-terminator	488 delA	Frameshift	None	None		SNP = single nucleotide polymorphism
	Isolate 2	Whole genome; sanger dye-terminator	812 G>T	NS SNP in ORF	None	None		ORF = open reading frame
	Isolate 3	Whole genome; Sanger dye-terminator	None	None	245 C>A	NS SNP in ORF
	Isolate 4	Sanger dye-terminator	686 G>A	NS SNP in ORF	None	None
	Isolate 5	Sanger dye-terminator	None	None	None	None
	pop1#1 (Isolate6)	Sanger dye-terminator	None	None	None	None
	pop1#2	Sanger dye-terminator	None	None	None	None
	pop1#3	Sanger dye-terminator	None	None	None	None
	pop2#1	Sanger dye-terminator	1378 T>G	NS SNP in ORF	None	None
	pop2#2	Sanger dye-terminator	1378 T>G	NS SNP in ORF	None	None
	pop2#3	Sanger dye-terminator	1378 T>G	NS SNP in ORF	None	None
	pop3#1	Sanger dye-terminator	1322 G>A	NS SNP in ORF	None	None
	pop3#2	Sanger dye-terminator	1322 G>A	NS SNP in ORF	None	None
	pop3#3	Sanger dye-terminator	1322 G>A	NS SNP in ORF	None	None
	pop4#1	Sanger dye-terminator	226 G>C	NS SNP in ORF	None	None
	pop4#2	Sanger dye-terminator	226 G>C	NS SNP in ORF	None	None
	pop4#3	Sanger dye-terminator	226 G>C	NS SNP in ORF	None	None
	pop5#1	Sanger dye-terminator	1405 G>C	NS SNP in ORF	None	None
	pop5#2	Sanger dye-terminator	1405 G>C	NS SNP in ORF	None	None
	pop5#3	Sanger dye-terminator	1405 G>C	NS SNP in ORF	None	None
	pop6#1	Sanger dye-terminator	None	None	None	None
	pop6#2	Sanger dye-terminator	None	None	None	None
	pop6#3	Sanger dye-terminator	None	None	None	None
	pop7#1	Sanger dye-terminator	None	None	None	None
	pop7#2	Sanger dye-terminator	None	None	None	None
	pop7#3	Sanger dye-terminator	None	None	None	None
	pop8#1	Sanger dye-terminator	1 A>G	Synonymous Mutation	None	None
	pop8#2	Sanger dye-terminator	1 A>G	Synonymous Mutation	None	None
	pop8#3	Sanger dye-terminator	1 A>G	Synonymous Mutation	None	None
	pop9#1	Sanger dye-terminator	917	NS SNP in ORF	None	None
	pop9#2	Sanger dye-terminator	917	NS SNP in ORF	None	None
	pop9#3	Sanger dye-terminator	917	NS SNP in ORF	None	None
	pop10#1	Sanger dye-terminator	870-872 del TGA	deletion-in-orf	None	None
	pop10#2	Sanger dye-terminator	870-872 del TGA	deletion-in-orf	None	None
	pop10#3	Sanger dye-terminator	870-872 del TGA	deletion-in-orf	None	None
	pop11#1	Sanger dye-terminator	356 G>C	NS SNP in ORF	None	None
	pop11#2	Sanger dye-terminator	356 G>C	NS SNP in ORF	None	None
	pop11#3	Sanger dye-terminator	356 G>C	NS SNP in ORF	None	None
	pop12#1	Sanger dye-terminator	None	None	None	None
	pop12#2	Sanger dye-terminator	None	None	None	None
	pop12#3	Sanger dye-terminator	None	None	None	None
