# Supplementary material for: Different Levels of Catabolite Repression Optimize Growth in Stable and Variable Environments
Source: PLoS Biol. 2014 Jan 14;12(1):e1001764. doi: 10.1371/journal.pbio.1001764 (PMC3891604; doi:10.1371/journal.pbio.1001764)
Supplement: Dataset S4 — Overview of primers and strains used. This dataset relates to every figure in the article. All strains indicated here, and a description of their genotype is provided. Primers' usage is in Text S1. (XLSX) [file pbio.1001764.s004.xlsx]

## Sheet: TableS4-Primers,Strains
Primers used
primer name	primer sequence
KV69	GCACGTCAAGACTGTCAAGG
KV1920	CCTACCCGGTTGCCTCCAAAGCCCTTCTTT
KV1923	AACTAGGTTACATAACTGCCTATTGGCAAG
AN_GS1	TCTAGAAAGCACAGATTAATACCGATTCTAATACAGATTTTAATGACCTCAATAGTTAATatatagatctgtttagcttgcctcg
AN_GS2	CGCGTCTTTTCTTTTCGCGTTCTGTTATAGACGATTTTTATAATATTTTATCAAATATCAtggcttatcgaaattaatacgactc
AN_GS3	ATCTTTCAAAGTTCTCTACTTACATTGC
AN_GS4	ATTAACTATTGAGGTCATTAAAATCTGTATTAGAATCGGTATTAATCTGTGCTTTCTAGAtggcttatcgaaattaatacgactc
AN_GS5	TCAAAAGCTTATATAGGCAAGGC
AN_GS6	gagagtatcagtcagtcctcaagcataaaacagcgagaattaaatgcagctgataaatgtatcggtgacggtgctggttt
AN_GS7	tttgggagcagtcaaagggattccttatttcttccaaaaaaaaaaaaacaacccttttacgcataggccactagtggatctg
AN_GS8	atgtgaaaaatcatgtgttatttcgttaaagtacgcgctaaaaaaaagccggcactaattgcataggccactagtggatctg
AN_GS9	gatactgacgtttcctccagagttttgaaaccatgggaaggtagaatctacctcgtcaaaatcggtgacggtgctggtttaat
AN_GS10	CTCCTTTCGCTGCCATAGTAA
AN_GS11	GGCTTGAGGGACATACAGAGA
AN_GS12	TTGGTGTTTCTTTCTGATGCTACATAGAAGAACATCAAACAACTAAAAAAATAGTATAATCGTACGCTGCAGGTCGAC
AN_GS13	TTTATCCTCATTTTTTGAGGCAGCCTTCTTCTTGCTTACCAATGAAATGATATTTTTCATCATCGATGAATTCTCTGTCG
AN_GS14	TTAAGCAGTTTTTTTGATAATCTCAAATGTACATCAGTCAAGCGTAACTAAATTACATAACGTACGCTGCAGGTCGAC
AN_GS15	ATAGATTGTGGCCTCTTTCCACCACTTTGGTTCTGTTTCTGGATGATCAGAAATAGTCATCATCGATGAATTCTCTGTCG
AN112	tacaactgtgatattgtataaactttgttagaaattcacgggatttattcgtgacgataacagctgaagcttcgtacgc
AN113	aaaagaaactaaaatcatgtagatttcataaatcgtcatattctttgtctatataaatatcgcataggccactagtggatctg
AN114	AAACCTCACTAGACGACTACCC
AN115	CCGTCCTCTACTCATGTGATTCG
AN116	TAGAGAGGGTTAAAATTGGCGTGC
AN117	cgtcctctactcatgtgat
AN118	ctataaaaaagagtaatcctaccc
AN119	accttttctttcccagcttc
AN124	CCACTTAACGACATTAATATTAATTACAAAAGTGTTTGATACACGTACTATTATAGATTTcagctgaagcttcgtacg
AN125	GCAGTAGGCTTAAAATATATTAAAATTATTAAAGGTATTACTTAATCTTAAAGGTCGTCGcgcataggccactagtggatctg
AN126	ACCGCATGGTTTTAAAATACATGACTG
AN127	TGAAGCATGAATATATGAATATACGTCCTCTTG
AN128	GGGCAATTTTAGAGCAGTAGGC
AN129	AATATACGTCCTCTTGTAAAATAGC
AN130	ATCTTGCAACAAACAATCGG
AN131	ATAATTTGAGTTCCAATTCAGG
AN177	tgacataaactttagtagccaatttatagcgtggggtgcctacttcgtcacatttgatatCAGCTGAAGCTTCGTACGC
AN178	caagctaaacttgtctcccatcagtacacaatcatctcatccaatctggctcttagcactGCATAGGCCACTAGTGGATCTG
Strains used in Figure 1 (SGRP other than S288c)
strain name	reference	description
DBVPG6765	Liti et. al. 2009	SGRP collection
SK1	Liti et. al. 2009	SGRP collection
Y55	Liti et. al. 2009	SGRP collection
YPS128	Liti et. al. 2009	SGRP collection
DBVPG6044	Liti et. al. 2009	SGRP collection
DBVPG1373	Liti et. al. 2009	SGRP collection
DBVPG1853	Liti et. al. 2009	SGRP collection
BC187	Liti et. al. 2009	SGRP collection
YPS606	Liti et. al. 2009	SGRP collection
L-1374	Liti et. al. 2009	SGRP collection
L-1528	Liti et. al. 2009	SGRP collection
Y12	Liti et. al. 2009	SGRP collection
DBVPG1106	Liti et. al. 2009	SGRP collection
UWOPS83-787.3	Liti et. al. 2009	SGRP collection
YS9	Liti et. al. 2009	SGRP collection
YS4	Liti et. al. 2009	SGRP collection
S288c strains
All MAL gene - yECitrine alleles come from pKT174 (pFA6 type KANMX marker)
All mCherry alleles come from pSR101 (CaURA3 marker)
pUG6 used for KANMX marker in complementation tests
strain name	progenitor	rationale and description of strain construction	genotype (compared to progenitor)	markers	Ref original
BY4742	S288c	"S288c designer deletion series" MAT alpha (only used as progenitor for KV1156)	S288c MATalpha; his3Δ1 leu2Δ0 lys2Δ0 ura3Δ0		Brachmann et al. (1998) Yeast 14:115-32
KV1156	BY4742	maltose fermenting strain (only used as progenitor for AN62)	MAL+ (MAL13::HygR-MAL63_c9)	HygR	Brown, Murray, Verstrepen 2010
AN62	KV1156	Low petite frequency maltose fermenting (only used for progenitor of AN63)	MAL+ SAL1+ MATalpha	HygR	this study
AN63	AN62	MATa low petite frequency maltose fermenting strain; strain used as progenitor for all S288c strains reported in this study.	MAL+ SAL1+ MATa	HygR	this study
AN73	AN63	MalS-yECitrine; strain used to track decay of signal after transfer to glucsoe	MAL12-yECitrine MAL+ SAL1+ MATa	HygR KanR	this study
AN74	AN63	MalS-mCherry; strain used as reference strain in competitions against AN296-descendant clones and as control for comparisons to the behavior of AN355	MAL12-mCherry MAL+ SAL1+ MATa	HygR URA3+	this study
AN77	AN63	MalT-yECitrine (only used as progenitor for AN148)	MAL11-yECitrine MAL+ SAL1+ MATa	HygR KanR	this study
AN104	AN63	MalT Overexpression	GPD-MAL11 MAL+ SAL1+ MATa	HygR KanR	this study
AN105	AN63	MalS overexpression	GPD-MAL12 MAL+ SAL1+ MATa	HygR NatR	this study
AN107	AN63	MalS / MalT dual overexpression	GPD MAL12 GPD-MAL11 MAL+ SAL1+ MATa	HygR KanR NatR	this study
AN296	AN63	Ancestral strain: S288c constitutively labeled with yECitrine.	YOR2_TDH3-yECitrine-His MAL+ SAL1+ MATa	HygR His+	this study
isolate 1	AN296	short-lagged descendant 1 AN296 isolated after 6 rounds of selection. This strain and its MalS-mCherry tagged descendant were strains we used to inform more high-throughput experiments performed with the MAL gene labeled strain AN148. Its genome was also sequenced, and it was used in Malthusian fitness competitions reported in figure 3.	Short lagged unknown allele(s); YOR2_TDH3-yECitrine MAL+ SAL1+ MATa	HygR His+	this study
isolate 2	AN296	short-lagged descendant 2 AN296 isolated after 6 rounds of selection. Used for whole-genome sequencing and HXK2 complementations	Short lagged unknown allele(s); YOR2_TDH3-yECitrine MAL+ SAL1+ MATa	HygR His+	this study
isolate 3	AN296	short-lagged descendant 3 AN296 isolated after 6 rounds of selection. Used for Malthusian fitness competitions and lag measurements in figure 3.	Short lagged unknown allele(s); YOR2_TDH3-yECitrine MAL+ SAL1+ MATa	HygR His+	this study
Isolate 4	AN296	short-lagged descendant 4 AN296 isolated after 6 rounds of selection. Used for Malthusian fitness competitions and lag measurements in figure 3.	Short lagged unknown allele(s); YOR2_TDH3-yECitrine MAL+ SAL1+ MATa	HygR His+	this study
AN148	AN77	MAL-gene tagged ancestral strain (MAL11-yECitrine and MAL12-mCherry)	MAL12-mCherry MAL11-yECitrine MAL+ SAL1+ MATa	HygR KanR URA3+	this study
Isolate 5	AN148	short-lagged descendant (flocculent) of AN148 isolated after 5 rounds of selection when the flocculent phenotype first arose.	Short lagged and flocculent unknown allele(s); Short lagged; MAL12-mCherry MAL11-yECitrine MAL+ SAL1+ MATa	HygR KanR URA3+	this study
AN355	isolate 1	MalS-mCherry tagged; tagged this allele to inform experiments leading into the AN148 evolution experiment, and this strain is used as a representative strain for experiments reported in figure 4; short-lagged descendant 1 AN296 isolated after 6 rounds of selection	MAL12-mCherry; Short lagged; YOR2_TDH3-yECitrine MAL+ SAL1+ MATa	HygR KanR URA3+	this study
pop1#1; isolate 6	AN148	MAL gene-labeled descendant, isolated after final (8th) round of selection for short lags in maltose	AN148 descendant	HygR KanR URA3+	this study
pop1#2	AN148	MAL gene-labeled descendant, isolated after final (8th) round of selection for short lags in maltose	AN148 descendant	HygR KanR URA3+	this study
pop1#3	AN148	MAL gene-labeled descendant, isolated after final (8th) round of selection for short lags in maltose	AN148 descendant	HygR KanR URA3+	this study
pop2#1	AN148	MAL gene-labeled descendant, isolated after final (8th) round of selection for short lags in maltose	AN148 descendant	HygR KanR URA3+	this study
pop2#2	AN148	MAL gene-labeled descendant, isolated after final (8th) round of selection for short lags in maltose	AN148 descendant	HygR KanR URA3+	this study
pop2#3	AN148	MAL gene-labeled descendant, isolated after final (8th) round of selection for short lags in maltose	AN148 descendant	HygR KanR URA3+	this study
pop3#1	AN148	MAL gene-labeled descendant, isolated after final (8th) round of selection for short lags in maltose	AN148 descendant	HygR KanR URA3+	this study
pop3#2	AN148	MAL gene-labeled descendant, isolated after final (8th) round of selection for short lags in maltose	AN148 descendant	HygR KanR URA3+	this study
pop3#3	AN148	MAL gene-labeled descendant, isolated after final (8th) round of selection for short lags in maltose	AN148 descendant	HygR KanR URA3+	this study
pop4#1	AN148	MAL gene-labeled descendant, isolated after final (8th) round of selection for short lags in maltose	AN148 descendant	HygR KanR URA3+	this study
pop4#2	AN148	MAL gene-labeled descendant, isolated after final (8th) round of selection for short lags in maltose	AN148 descendant	HygR KanR URA3+	this study
pop4#3	AN148	MAL gene-labeled descendant, isolated after final (8th) round of selection for short lags in maltose	AN148 descendant	HygR KanR URA3+	this study
pop5#1	AN148	MAL gene-labeled descendant, isolated after final (8th) round of selection for short lags in maltose	AN148 descendant	HygR KanR URA3+	this study
pop5#2	AN148	MAL gene-labeled descendant, isolated after final (8th) round of selection for short lags in maltose	AN148 descendant	HygR KanR URA3+	this study
pop5#3	AN148	MAL gene-labeled descendant, isolated after final (8th) round of selection for short lags in maltose	AN148 descendant	HygR KanR URA3+	this study
pop6#1	AN148	flocculent; MAL gene-labeled descendant, isolated after final (8th) round of selection for short lags in maltose	AN148 descendant	HygR KanR URA3+	this study
pop6#2	AN148	MAL gene-labeled descendant, isolated after final (8th) round of selection for short lags in maltose	AN148 descendant	HygR KanR URA3+	this study
pop6#3	AN148	flocculent; MAL gene-labeled descendant, isolated after final (8th) round of selection for short lags in maltose	AN148 descendant	HygR KanR URA3+	this study
pop7#1	AN148	MAL gene-labeled descendant, isolated after final (8th) round of selection for short lags in maltose	AN148 descendant	HygR KanR URA3+	this study
pop7#2	AN148	MAL gene-labeled descendant, isolated after final (8th) round of selection for short lags in maltose	AN148 descendant	HygR KanR URA3+	this study
pop7#3	AN148	MAL gene-labeled descendant, isolated after final (8th) round of selection for short lags in maltose	AN148 descendant	HygR KanR URA3+	this study
pop8#1	AN148	MAL gene-labeled descendant, isolated after final (8th) round of selection for short lags in maltose	AN148 descendant	HygR KanR URA3+	this study
pop8#2	AN148	MAL gene-labeled descendant, isolated after final (8th) round of selection for short lags in maltose	AN148 descendant	HygR KanR URA3+	this study
pop8#3	AN148	MAL gene-labeled descendant, isolated after final (8th) round of selection for short lags in maltose	AN148 descendant	HygR KanR URA3+	this study
pop9#1	AN148	MAL gene-labeled descendant, isolated after final (8th) round of selection for short lags in maltose	AN148 descendant	HygR KanR URA3+	this study
pop9#2	AN148	MAL gene-labeled descendant, isolated after final (8th) round of selection for short lags in maltose	AN148 descendant	HygR KanR URA3+	this study
pop9#3	AN148	MAL gene-labeled descendant, isolated after final (8th) round of selection for short lags in maltose	AN148 descendant	HygR KanR URA3+	this study
pop10#1	AN148	MAL gene-labeled descendant, isolated after final (8th) round of selection for short lags in maltose	AN148 descendant	HygR KanR URA3+	this study
pop10#2	AN148	MAL gene-labeled descendant, isolated after final (8th) round of selection for short lags in maltose	AN148 descendant	HygR KanR URA3+	this study
pop10#3	AN148	MAL gene-labeled descendant, isolated after final (8th) round of selection for short lags in maltose	AN148 descendant	HygR KanR URA3+	this study
pop11#1	AN148	MAL gene-labeled descendant, isolated after final (8th) round of selection for short lags in maltose	AN148 descendant	HygR KanR URA3+	this study
pop11#2	AN148	MAL gene-labeled descendant, isolated after final (8th) round of selection for short lags in maltose	AN148 descendant	HygR KanR URA3+	this study
pop11#3	AN148	MAL gene-labeled descendant, isolated after final (8th) round of selection for short lags in maltose	AN148 descendant	HygR KanR URA3+	this study
pop12#1	AN148	MAL gene-labeled descendant, isolated after final (8th) round of selection for short lags in maltose	AN148 descendant	HygR KanR URA3+	this study
pop12#2	AN148	MAL gene-labeled descendant, isolated after final (8th) round of selection for short lags in maltose	AN148 descendant	HygR KanR URA3+	this study
pop12#3	AN148	MAL gene-labeled descendant, isolated after final (8th) round of selection for short lags in maltose	AN148 descendant	HygR KanR URA3+	this study
Complementation experiment strains
strain name	progenitor	rationale and description of strain construction	genotype	markers	Ref original
AN400	AN296	Ancestral strain engineered to be a template for complementation of HXK2 mutations in mutants isolated in short-lag experimental evolution. KANMX gene transformed downstream of HXK2 ORF; KANMX downstream of WT HXK2 gene; primers AN112 x AN113 on pUG6 template	AN296 HXK2_WT-KANMX	HygR KanR His+	this study
AN401	AN296	Anc > HKX2(isolate 1) ancestral strain bearing HXK2 mutations in mutants isolated in short-lag experimental evolution. KANMX gene transformed downstream of HXK2 ORF; HXK2 allele from isolate 1 transformed into native HXK2 gene; primers AN115 x AN116 on AN403 gDNA	AN296 HXK2:c.488_489delAA-KANMX	HygR KanR His+	this study
AN402	AN296	Anc > HKX2(anc) control transformat that did not integrate the evolved HXK2 allele. KANMX gene transformed downstream of HXK2 ORF; Control for HXK2 allele from WT transformed into native HXK2 gene; primers AN115 x AN116 on AN403 gDNA	AN296 HXK2_WT-KANMX	HygR KanR His+	this study
AN403	isolate 1 descended from AN296	Isolate 1 strain engineered to be a template for complementation of HXK2 mutations in mutants isolated in short-lag experimental evolution. KANMX gene transformed downstream of HXK2 ORF; KANMX downstream of mutant HXK2 gene; primers AN112 x AN113 on pUG6 template	Isolate 1 HXK2:c.488_489delAA-KANMX	HygR KanR His+	this study
AN404	isolate 1 descended from AN296	isolate 1 > HXK2(anc) evolved strain bearing WT HXK2 allele from ancestor. KANMX gene transformed downstream of HXK2 ORF; HXK2 allele from WT transformed into native (mutant) HXK2 gene; primers AN115 x AN116 on AN400 gDNA	Isolate 1 HXK2_WT-KANMX	HygR KanR His+	this study
AN405	isolate 1 descended from AN296	isolate 1 > HXK2(isolate 1) control transformant that did not integrate the ancestral allele. KANMX gene transformed downstream of HXK2 ORF; Control for HXK2 allele from WT transformed into native (mutant) HXK2 gene; primers AN115 x AN116 on AN400 gDNA	Isolate 1 HXK2:c.488_489delAA-KANMX	HygR KanR His+	this study
AN406	AN296	Ancestral strian engineered to be a template for complementation of STD1 mutations in mutants isolated in short-lag experimental evolution. KANMX gene transformed downstream of STD1 ORF; KANMX downstream of WT STD1 gene; primers AN124 x AN125 on pUG6 template	AN296 STD1_WT-KANMX	HygR KanR His+	this study
AN407	AN296	Anc > STD1(isolate 3) ancestral strain bearing the STD1 mutations of isolate 3. KANMX gene transformed downstream of STD1 ORF; STD1 allele from isolate 3 transformed into native STD1 gene; primers AN127 x AN128 on AN409 gDNA template	AN296 STD1-KANMX	HygR KanR His+	this study
AN408	AN296	Anc > STD1(anc) control transformant that did not integrate the isolate 3 STD1 allele. KANMX gene transformed downstream of STD1 ORF; primers AN127 x AN128 on AN409 gDNA template	AN296 STD1:c.245C>A-KANMX	HygR KanR His+	this study
AN409	isolate 3 descended from AN296	Isolate 3 engineered to be a template for complementation of STD1 mutations. KANMX gene transformed downstream of STD1 ORF; KANMX downstream of mutant STD1 gene; primers AN124 x AN125 on pUG6 template	Isolate 3 STD1:c.245C>A-KANMX	HygR KanR His+	this study
AN410	isolate 3 descended from AN296	isolate 3 > STD1(anc) isolate 3 bearing the WT STD1 allele from AN296. KANMX gene transformed downstream of STD1 ORF; STD1 allele from WT transformed into native (mutant) STD1 gene; primers AN127 x AN128 on AN406 gDNA template	Isolate 3 STD1_WT-KANMX	HygR KanR His+	this study
AN411	isolate 3 descended from AN296	isolate 3 > STD1(isolate 3) control transformant that did not integrate the ancestral allele. KANMX gene transformed downstream of STD1 ORF; Control for STD1 allele from WT transformed into native (mutant) STD1 gene; primers AN127 x AN128 on AN406 gDNA template	Isolate 3 STD1:c.245C>A-KANMX	HygR KanR His+	this study
AN413	isolate 2 descended from AN296	Isolate 2 engineered to be a template for complementation of HXK2 mutations in mutants isolated in short-lag experimental evolution. KAN gene transformed downstream of HXK2 ORF; KAN downstream of isolate 2 mutant HXK2 gene; primers AN112 x AN113 on pUG6 template	Isolate 2 HXK2:c.812G>T-KANMX	HygR KanR His+	this study
AN414	AN296	Anc > HKX2(isolate 2) complementation of HXK2 mutations in mutants isolated in short-lag experimental evolution. KAN gene transformed downstream of HXK2 ORF; HXK2 allele from isolate 1 transformed into native HXK2 gene; primers AN115 x AN116 on AN413 gDNA	AN296 HXK2:c.812G>T-KANMX	HygR KanR His+	this study
AN416	isolate 2 descended from AN296	isolate 2 > HXK2(anc) evolved strain bearing WT HXK2 allele from ancestor. KANMX gene transformed downstream of HXK2 ORF; HXK2 allele from WT transformed into native (mutant) HXK2 gene; primers AN115 x AN116 on AN400 gDNA	Isolate 2 HXK2_WT-KANMX	HygR KanR His+	this study
AN417	isolate 2 descended from AN296	isolate 2 > HXK2(isolate 2) control transformant that did not integrate the ancestral allele. KANMX gene transformed downstream of HXK2 ORF; Control for HXK2 allele from WT transformed into native (mutant) HXK2 gene; primers AN115 x AN116 on AN400 gDNA	Isolate 2 HXK2:c.812G>T-KANMX	HygR KanR His+	this study
MAL activator deletion strains
strain name	progenitor	rationale and description of strain construction	genotype	markers	Ref original
AN443	AN355	This strain was generated to demonstrate the role that the MAL activator plays in inducing the MAL genes in maltose/glucose media. See figure S5 and S8. Primers AN177 and AN178 were used to generate a KANMX cassette from pUG6. These primers made a product that deleted the Hygromycin cassette originally integrated upstream of MAL63 in this strain in addition to the MAL63 coding region itself. This…	AN355 ∆HYG-MAL63::KANMX	KANR URA+ HIS+ MAL-	this study
AN444	AN355	This strain was a vector control for AN443. The strain integrated the KANMX cassette used to make AN443 however remained MAL+. See figure S5 and S8. After selection on G418 media, samples were patched to hygromycin-containing YPD plates to confirm that the transformation had resulted in deletion of the hygromycin cassette. Strains were then screened in maltose media to confirm that they could sti…	AN355 ∆HYG::KANMX	KANR URA+ HIS+ MAL+	this study
