# Supplementary material for: Different Levels of Catabolite Repression Optimize Growth in Stable and Variable Environments
Source: PLoS Biol. 2014 Jan 14;12(1):e1001764. doi: 10.1371/journal.pbio.1001764 (PMC3891604; doi:10.1371/journal.pbio.1001764)
Supplement: Dataset S6 — Cell density versus Bioscreen OD600 values. Correlation of cell density with Bioscreen C plate reader's optical density measurements. Late log-phase AN296 cells were diluted to varying degrees to determine the linear range of the spectrophotometer. Reported in this table are values that fall within that linear range; higher cell densities are less sensitive to cell concentration, and lower densities cannot be reliably measured. (XLSX) [file pbio.1001764.s006.xlsx]

## Sheet: TableS6-CellDensityMeasures
These data represent the average of many measurements of haploid S288c cell density made using a Biorad TC20 automated cell counter, and the same samples' OD600 values were measured repeatedly in a the Bioscreen C.
The average background signal across about 1300 empty, YP-containing wells is used for the "background subtracted" values
	Bioscreen OD600	Bioscreen average OD600 background subtracted	Estimated cell density (per ml)
	0.253133	0.169256	8370000
	0.384528	0.30065	12840000
	0.428479	0.344601	16740000
	0.573355	0.489477	25110000
	0.597343	0.513465	29325000
	0.61086	0.526982	25680000
	0.713725	0.629847	33480000
	0.779775	0.695897	43987500
	0.787536	0.703658	38520000
	0.813142	0.729265	41850000
	0.882355	0.798477	50220000
	0.903045	0.819167	51360000
	0.917989	0.834111	58650000
	0.959554	0.875676	58590000
