# Supplementary material for: Different Levels of Catabolite Repression Optimize Growth in Stable and Variable Environments
Source: PLoS Biol. 2014 Jan 14;12(1):e1001764. doi: 10.1371/journal.pbio.1001764 (PMC3891604; doi:10.1371/journal.pbio.1001764)
Supplement: Dataset S7 — Example of how growth rates were analyzed. Here we provide an overview of how raw plate reader values from the Bioscreen C plate reader were analyzed (for S288c strain AN63). We illustrate in MS Excel how OD versus specific growth rate could be plotted using raw time versus OD readings and how noisy these measurements are across the early parts of the growth curve at low OD values (when growth rates are maximal). Further to the right, we show how the raw values and calculations relate to the output generated by our custom analysis scripts when R's smooth.spline (with spar = 0.35) function is first used on the data for smoothing, and finally how the script output can be used to plot multiple samples′ growth rates. (XLSX) [file pbio.1001764.s007.xlsx]

## Sheet: TableS7-OverviewGrowthAnalysis
Below are some representative data from S288c that will hopefully illustrate to the reader how growth rate information from the Bioscreen C were processed to get growth rates vs OD600, and ultimately get obtain GMR measurements. The R script that accompanies this manuscript contains the raw Bioscreen reads reported below here.
	Raw Data from bioscreen										Raw Data background subtracted										Raw Data Growth Rates														Smoothed data (SPAR = 0.35)										Smoothed Data Growth Rates
Strain:	S288c replicate 1	S288c replicate 2	S288c replicate 1	S288c replicate 2	S288c replicate 1	S288c replicate 2	S288c replicate 1	S288c replicate 2		Strain:	S288c replicate 1	S288c replicate 2	S288c replicate 1	S288c replicate 2	S288c replicate 1	S288c replicate 2	S288c replicate 1	S288c replicate 2
date:	120108	120108	120108	120108	120108	120108	120108	120108		date:	120108	120108	120108	120108	120108	120108	120108	120108
media:	gal	gal	glu 0.5%	glu 0.5%	glu 3%	glu 3%	mal	mal		media:	gal	gal	glu 0.5%	glu 0.5%	glu 3%	glu 3%	mal	mal
Time	Well237	Well239	Well137	Well139	Well277	Well279	Well177	Well179		Time	Well237	Well239	Well137	Well139	Well277	Well279	Well177	Well179		Time	Well237	Well239	Well137	Well139	Well277	Well279	Well177	Well179						Time	Well237	Well239	Well137	Well139	Well277	Well279	Well177	Well179		Time	Well237	Well239	Well137	Well139	Well277
0	0.08	0.077	0.079	0.079	0.094	0.095	0.08	0.078		0	0.00371429	0.00157143	0.001	0.001	0.001	0.001	0.001	0.001		0														0	0.00272572	0.00136375	0.000999979	0.000999673	0.000970241	0.000885147	0.000999932	0.00100257		0
0.25	0.075	0.075	0.078	0.079	0.101	0.104	0.08	0.079		0.25	0.001	0.001	0.001	0.001	0.001	0.001	0.001	0.001		0.25	-2.62437	-0.90397	0	0	0	0	0	0						0.25	0.00194258	0.00119968	0.000999948	0.00100025	0.001099	0.00113235	0.0010001	0.00100021		0.25	-1.40309	-0.474265	-0.000107081	0.00245452	0.462187
0.5	0.076	0.076	0.079	0.079	0.101	0.104	0.08	0.079		0.5	0.001	0.001	0.001	0.001	0.001	0.001	0.001	0.001		0.5	0	0	0	0	1.07799	1.77461	0	0						0.5	0.00135146	0.00107584	0.000999925	0.0010009	0.00122248	0.00139172	0.00100028	0.000997137		0.5	-1.26901	-0.347829	-3.77379e-05	0.00276575	0.362401
0.75	0.075	0.075	0.079	0.079	0.102	0.106	0.081	0.08		0.75	0.001	0.001	0.001	0.001	0.00171429	0.00242857	0.001	0.001		0.75	0	0	0	0	1.07799	0.71335	0	0						0.75	0.00102995	0.00100817	0.000999929	0.00100163	0.00131732	0.00164845	0.00100045	0.000992768		0.75	-0.794356	-0.184667	0.000155761	0.00250986	0.223847
1	0.076	0.075	0.078	0.079	0.102	0.105	0.08	0.079		1	0.001	0.001	0.001	0.001	0.00171429	0.00142857	0.001	0.001		1	0	0	0	0	-1.07799	0	0	0						1	0.000908471	0.000980955	0.001	0.00100216	0.00136726	0.00189166	0.00100054	0.00098735		1	-0.290956	-0.071781	0.000538864	0.00054252	0.0827557
1.25	0.076	0.075	0.078	0.079	0.101	0.106	0.081	0.08		1.25	0.001	0.001	0.001	0.001	0.001	0.00242857	0.001	0.001		1.25	0	0	0	0	-1.07799	0	0	0						1.25	0.000890506	0.00097263	0.0010002	0.0010019	0.00137297	0.00211652	0.00100036	0.0009826		1.25	0.0230938	-0.0227664	0.00111786	-0.00541227	0.0413295
1.5	0.076	0.075	0.078	0.079	0.101	0.105	0.081	0.079		1.5	0.001	0.001	0.001	0.001	0.001	0.00142857	0.001	0.001		1.5	0	0	0	0	1.07799	0.689681	0	0						1.5	0.000919022	0.000969852	0.00100056	0.000999449	0.0013958	0.00233864	0.000999488	0.000985287		1.5	0.13704	-0.0179779	0.00178951	-0.017314	0.160547
1.75	0.075	0.076	0.079	0.079	0.102	0.107	0.081	0.08		1.75	0.001	0.001	0.001	0.001	0.00171429	0.00342857	0.001	0.001		1.75	0	0	0	0	1.07799	1.06126	0	0						1.75	0.000953662	0.000963926	0.00100109	0.000993268	0.00148773	0.00256084	0.000997531	0.00100431		1.75	0.131105	-0.027665	0.00207253	-0.0346444	0.276331
2	0.076	0.075	0.079	0.079	0.102	0.106	0.081	0.08		2	0.001	0.001	0.001	0.001	0.00171429	0.00242857	0.001	0.001		2	0	0	0	0	0	0	0	0						2	0.000981285	0.000956529	0.0010016	0.000982286	0.00160261	0.00271426	0.000994493	0.00105202		2	0.0895454	-0.0167973	0.00118705	-0.053865	0.250908
2.25	0.076	0.076	0.078	0.079	0.102	0.107	0.081	0.079		2.25	0.001	0.001	0.001	0.001	0.00171429	0.00342857	0.001	0.001		2.25	0	0	0	0	0	0	0	1.23808						2.25	0.000997331	0.000955864	0.00100169	0.000966874	0.00168658	0.00274255	0.000990774	0.00113874		2.25	0.0464783	0.0604257	-0.0024689	-0.0610633	0.179268
2.5	0.076	0.076	0.079	0.08	0.102	0.106	0.081	0.081		2.5	0.001	0.001	0.001	0.001	0.00171429	0.00242857	0.001	0.00185714		2.5	0	0	0	0	0	-0.689681	0	0						2.5	0.00100436	0.00098587	0.00100036	0.000952748	0.0017529	0.00271106	0.000987938	0.00126308		2.5	0.0178496	0.236175	-0.01044	-0.0308636	0.151558
2.75	0.076	0.076	0.078	0.079	0.102	0.106	0.081	0.08		2.75	0.001	0.001	0.001	0.001	0.00171429	0.00242857	0.001	0.001		2.75	0	0	0	0	0	0	0	-1.23808						2.75	0.00100627	0.00107568	0.000996473	0.000952068	0.00181936	0.0027064	0.000989644	0.0014288		2.75	0.00186169	0.489815	-0.0232026	0.0916684	0.113021
3	0.076	0.076	0.078	0.079	0.102	0.106	0.081	0.08		3	0.001	0.001	0.001	0.001	0.00171429	0.00242857	0.001	0.001		3	0	0.90397	0	0	0.919065	0.689681	0	2.09964						3	0.00100529	0.00125945	0.000988826	0.000997433	0.00185481	0.00277865	0.00100676	0.00167181		3	-0.00706044	0.734394	-0.0392223	0.331517	0.018276
3.25	0.076	0.077	0.079	0.08	0.103	0.107	0.081	0.082		3.25	0.001	0.00157143	0.001	0.001	0.00271429	0.00342857	0.001	0.00285714		3.25	0	0.90397	0	0	-2.22045e-16	0.689681	0	1.23808						3.25	0.00100273	0.00155293	0.000977121	0.00112371	0.00183606	0.00295599	0.00104879	0.00201248		3.25	-0.0146367	0.815041	-0.0495096	0.611918	-0.0369823
3.5	0.076	0.077	0.079	0.08	0.102	0.107	0.081	0.081		3.5	0.001	0.00157143	0.001	0.001	0.00171429	0.00342857	0.001	0.00185714		3.5	0	1.64196	0	1.38629	-1.99706	0	0.90397	0.600209						3.5	0.000997961	0.00189306	0.000964648	0.00135444	0.00182082	0.00321585	0.00111251	0.00237678		3.5	-0.0252669	0.710648	-0.0372206	0.822844	0.0481565
3.75	0.076	0.079	0.079	0.081	0.101	0.107	0.082	0.083		3.75	0.001	0.00357143	0.001	0.002	0.001	0.00342857	0.00157143	0.00385714		3.75	0	-2.22045e-16	0	1.38629	-2.22045e-16	0	-2.22045e-16	0						3.75	0.000990137	0.00221548	0.000959105	0.00169564	0.00188081	0.00354569	0.00119402	0.00269625		3.75	-0.037715	0.579537	0.0361662	0.872073	0.249589
4	0.076	0.077	0.079	0.081	0.102	0.107	0.081	0.081		4	0.001	0.00157143	0.001	0.002	0.00171429	0.00342857	0.001	0.00185714		4	0	-2.22045e-16	0	0.81093	1.99706	0.511867	-2.22045e-16	0						4	0.000979319	0.00252936	0.000982251	0.00209473	0.00206284	0.00402401	0.00129944	0.003019		4	-0.0463635	0.521824	0.199562	0.780466	0.46466
4.25	0.076	0.079	0.079	0.082	0.103	0.108	0.082	0.083		4.25	0.001	0.00357143	0.001	0.003	0.00271429	0.00442857	0.00157143	0.00385714		4.25	0	0.984953	0	0.81093	1.54638	1.25722	0.90397	1.46178						4.25	0.000967448	0.00287594	0.00105974	0.00250502	0.0023727	0.00471186	0.00143968	0.00341155		4.25	-0.0334889	0.562718	0.431528	0.692924	0.52109
4.5	0.076	0.078	0.079	0.082	0.104	0.11	0.082	0.083		4.5	0.001	0.00257143	0.001	0.003	0.00371429	0.00642857	0.00157143	0.00385714		4.5	0	1.11022e-16	0.90397	0	0	0.745351	0	0						4.5	0.000963057	0.00335122	0.00121879	0.00296207	0.00267682	0.00550933	0.0016349	0.00389754		4.5	0.0265359	0.675781	0.661557	0.681373	0.378512
4.75	0.077	0.079	0.08	0.082	0.103	0.11	0.082	0.083		4.75	0.001	0.00357143	0.00157143	0.003	0.00271429	0.00642857	0.00157143	0.00385714		4.75	0	1.54638	0.90397	0.575364	-0.627315	0	0.984953	0.83547						4.75	0.00098037	0.00403203	0.00147522	0.00352183	0.00286706	0.00631129	0.00189777	0.00447876		4.75	0.172488	0.74506	0.777493	0.717146	0.2783
5	0.077	0.081	0.08	0.083	0.103	0.11	0.083	0.085		5	0.001	0.00557143	0.00157143	0.004	0.00271429	0.00642857	0.00257143	0.00585714		5	0	0.889372	0.984953	1.02165	0	0.54175	0.984953	0.83547						5	0.0010498	0.00486397	0.00179787	0.00423956	0.00307646	0.00715245	0.00220172	0.00511242		5	0.402364	0.714884	0.752994	0.756108	0.375687
5.25	0.077	0.081	0.081	0.084	0.103	0.112	0.083	0.085		5.25	0.001	0.00557143	0.00257143	0.005	0.00271429	0.00842857	0.00257143	0.00585714		5.25	1.07799	0.33016	0.984953	1.11923	1.10414	0.765985	0	0						5.25	0.00119884	0.00576447	0.00214964	0.00513991	0.00345952	0.00808752	0.00251674	0.00575885		5.25	0.614071	0.631462	0.672731	0.736119	0.532728
5.5	0.078	0.082	0.081	0.086	0.105	0.113	0.083	0.085		5.5	0.00171429	0.00657143	0.00257143	0.007	0.00471429	0.00942857	0.00257143	0.00585714		5.5	1.07799	0.861566	0	0.672944	0.627315	0.224235	0.657008	0.587522						5.5	0.00142709	0.00666977	0.00251675	0.00612586	0.00401542	0.00911116	0.0028385	0.00643512		5.5	0.737889	0.539026	0.596135	0.64826	0.610443
5.75	0.078	0.084	0.081	0.086	0.104	0.113	0.084	0.087		5.75	0.00171429	0.00857143	0.00257143	0.007	0.00371429	0.00942857	0.00357143	0.00785714		5.75	0	0.531406	0.657008	0.267063	0.70728	0.552507	0.657008	0.587522						5.75	0.00173377	0.00754757	0.00289611	0.00710761	0.00469431	0.010207	0.00317242	0.00717105		5.75	0.814592	0.478535	0.544538	0.569954	0.59454
6	0.078	0.084	0.082	0.087	0.107	0.116	0.084	0.087		6	0.00171429	0.00857143	0.00357143	0.008	0.00671429	0.0124286	0.00357143	0.00785714		6	0.919065	0	0.657008	0.502629	0.861566	0.552507	0	0.239602						6	0.00214456	0.00847273	0.00330434	0.00814575	0.00540548	0.0113745	0.00353755	0.00799065		6	0.866897	0.47085	0.522504	0.542042	0.514341
6.25	0.079	0.084	0.082	0.088	0.106	0.116	0.084	0.088		6.25	0.00271429	0.00857143	0.00357143	0.009	0.00571429	0.0124286	0.00357143	0.00885714		6.25	1.54638	0.419441	0.49372	0.636907	2.22045e-16	0.154773	0.49372	0.453547						6.25	0.00267447	0.00955105	0.00376076	0.00932022	0.00607099	0.0126309	0.00396062	0.0089287		6.25	0.843457	0.504748	0.515598	0.533817	0.430839
6.5	0.08	0.086	0.083	0.09	0.107	0.117	0.085	0.089		6.5	0.00371429	0.0105714	0.00457143	0.011	0.00671429	0.0134286	0.00457143	0.00985714		6.5	0.627315	0.765985	0.49372	0.575364	0.600209	0.558048	0.49372	0.407198						6.5	0.00326958	0.0109051	0.00427607	0.0106377	0.00670486	0.014049	0.00448579	0.0100691		6.5	0.743037	0.557365	0.51309	0.521253	0.383228
6.75	0.08	0.088	0.083	0.091	0.108	0.12	0.085	0.09		6.75	0.00371429	0.0125714	0.00457143	0.012	0.00771429	0.0164286	0.00457143	0.0108571		6.75	0.476822	0.774566	0.395651	0.482324	0.277673	0.521453	0.725811	0.681209						6.75	0.0038778	0.0126206	0.00486062	0.0120953	0.0073532	0.0157101	0.00513723	0.0114771		6.75	0.649146	0.586389	0.51505	0.509554	0.377736
7	0.081	0.091	0.084	0.093	0.108	0.121	0.087	0.093		7	0.00471429	0.0155714	0.00557143	0.014	0.00771429	0.0174286	0.00657143	0.0138571		7	0.476822	0.428022	0.725811	0.446287	0.24378	0.335446	0.725811	0.627315						7	0.00452327	0.0146205	0.00553206	0.0137245	0.00809867	0.0176754	0.00584178	0.0130949		7	0.601974	0.572168	0.521731	0.50414	0.406318
7.25	0.081	0.091	0.085	0.094	0.109	0.123	0.087	0.094		7.25	0.00471429	0.0155714	0.00657143	0.015	0.00871429	0.0194286	0.00657143	0.0148571		7.25	0.70728	0.556931	0.33016	0.502629	0.461047	0.50445	0.283301	0.391947						7.25	0.00523965	0.0168007	0.00630935	0.0155628	0.00900964	0.0199913	0.00652475	0.0148509		7.25	0.572548	0.53607	0.529652	0.501501	0.43389
7.5	0.083	0.096	0.085	0.097	0.11	0.126	0.088	0.096		7.5	0.00671429	0.0205714	0.00657143	0.018	0.00971429	0.0224286	0.00757143	0.0168571		7.5	0.70728	0.651864	0.531406	0.575364	0.755525	0.615402	0.283301	0.476822						7.5	0.00602254	0.0191147	0.0072094	0.0176358	0.0100608	0.0226674	0.0072025	0.0167412		7.5	0.542608	0.499201	0.53346	0.498194	0.438724
7.75	0.083	0.097	0.087	0.099	0.113	0.13	0.088	0.098		7.75	0.00671429	0.0215714	0.00857143	0.02	0.0127143	0.0264286	0.00757143	0.0188571		7.75	0.277673	0.272264	0.752102	0.401341	0.374423	0.474118	0.248105	0.425844						7.75	0.00687271	0.0215638	0.00823803	0.019965	0.0112195	0.0256872	0.0079266	0.0187944		7.75	0.529989	0.47871	0.521827	0.49304	0.437025
8	0.084	0.099	0.088	0.101	0.112	0.132	0.089	0.1		8	0.00771429	0.0235714	0.00957143	0.022	0.0117143	0.0284286	0.00857143	0.0208571		8	0.521453	0.416934	0.419441	0.524729	0.151424	0.469931	0.468801	0.384744						8	0.00784992	0.0242838	0.00935863	0.0225662	0.0125179	0.0289678	0.00879833	0.0211016		8	0.542577	0.479305	0.492723	0.485422	0.443081
8.25	0.085	0.102	0.089	0.105	0.114	0.137	0.09	0.102		8.25	0.00871429	0.0265714	0.0105714	0.026	0.0137143	0.0334286	0.00957143	0.0228571		8.25	0.657008	0.6468	0.379513	0.552507	0.587522	0.495917	0.600209	0.578786						8.25	0.00901462	0.0274035	0.0105394	0.0254494	0.014002	0.0324406	0.00990231	0.023734		8.25	0.557077	0.481239	0.465362	0.474323	0.454294
8.5	0.087	0.108	0.09	0.108	0.116	0.14	0.092	0.107		8.5	0.0107143	0.0325714	0.0115714	0.029	0.0157143	0.0364286	0.0115714	0.0278571		8.5	0.591691	0.467678	0.499624	0.415279	0.511867	0.33016	0.545288	0.534321						8.5	0.0103713	0.0308899	0.0118104	0.0286059	0.0157101	0.0361597	0.0112066	0.0266217		8.5	0.557235	0.471715	0.452402	0.461022	0.464801
8.75	0.088	0.109	0.092	0.111	0.118	0.143	0.093	0.109		8.75	0.0117143	0.0335714	0.0135714	0.032	0.0177143	0.0394286	0.0125714	0.0298571		8.75	0.49372	0.389344	0.461047	0.376104	0.552507	0.441576	0.461047	0.33016						8.75	0.011911	0.0346927	0.0132146	0.032047	0.0176652	0.040222	0.0126591	0.0296987		8.75	0.546085	0.458672	0.449393	0.453169	0.4664
9	0.09	0.115	0.093	0.114	0.121	0.149	0.095	0.112		9	0.0137143	0.0395714	0.0145714	0.035	0.0207143	0.0454286	0.0145714	0.0328571		9	0.587522	0.475016	0.399427	0.495672	0.407198	0.452076	0.428022	0.366237						9	0.0136274	0.0388523	0.0147859	0.0358807	0.0198361	0.0447737	0.0142424	0.0330568		9	0.529547	0.449076	0.451166	0.454397	0.458185
9.25	0.092	0.118	0.095	0.12	0.122	0.153	0.096	0.115		9.25	0.0157143	0.0425714	0.0165714	0.041	0.0217143	0.0494286	0.0155714	0.0358571		9.25	0.511867	0.490559	0.485123	0.502629	0.353116	0.433669	0.485123	0.531406						9.25	0.0155217	0.0434264	0.0165586	0.0402215	0.0222133	0.0499718	0.0159542	0.0368078		9.25	0.514271	0.441501	0.456618	0.457862	0.456909
9.5	0.094	0.126	0.097	0.124	0.125	0.16	0.099	0.122		9.5	0.0177143	0.0505714	0.0185714	0.045	0.0247143	0.0564286	0.0185714	0.0428571		9.5	0.453547	0.421979	0.432446	0.396902	0.487955	0.434693	0.457266	0.44788						9.5	0.0176233	0.0484493	0.0185781	0.0451112	0.0249272	0.0559685	0.0178153	0.0409853		9.5	0.504058	0.435156	0.463823	0.457964	0.470322
9.75	0.096	0.128	0.099	0.129	0.128	0.165	0.1	0.124		9.75	0.0197143	0.0525714	0.0205714	0.05	0.0277143	0.0614286	0.0195714	0.0448571		9.75	0.497245	0.327579	0.476822	0.472778	0.498772	0.471445	0.299491	0.302579						9.75	0.0199707	0.0539817	0.0208806	0.0505712	0.0281023	0.0628829	0.0198649	0.0456342		9.75	0.498481	0.434726	0.466058	0.454264	0.480585
10	0.099	0.135	0.102	0.136	0.132	0.175	0.102	0.129		10	0.0227143	0.0595714	0.0235714	0.057	0.0317143	0.0714286	0.0215714	0.0498571		10	0.531406	0.531406	0.511867	0.49372	0.562436	0.538989	0.53481	0.508988						10	0.0226115	0.0602125	0.0234534	0.0566143	0.031698	0.0707074	0.0221909	0.0509216		10	0.496286	0.441986	0.459834	0.447943	0.476203
10.25	0.102	0.144	0.105	0.143	0.137	0.184	0.106	0.137		10.25	0.0257143	0.0685714	0.0265714	0.064	0.0367143	0.0804286	0.0255714	0.0578571		10.25	0.468801	0.449163	0.453547	0.410888	0.449887	0.426994	0.490821	0.494973						10.25	0.0255954	0.0673321	0.0262781	0.0632664	0.0356573	0.0794199	0.024877	0.0570038		10.25	0.49577	0.450047	0.449319	0.441982	0.466386
10.5	0.105	0.15	0.108	0.149	0.14	0.192	0.108	0.143		10.5	0.0287143	0.0745714	0.0295714	0.07	0.0397143	0.0884286	0.0275714	0.0638571		10.5	0.48153	0.419441	0.407198	0.42113	0.394254	0.444155	0.421554	0.433406						10.5	0.0289724	0.0754073	0.0293612	0.0706157	0.0400226	0.0890681	0.0279415	0.0638712		10.5	0.495084	0.453817	0.439091	0.438316	0.459398
10.75	0.109	0.16	0.111	0.158	0.145	0.204	0.112	0.151		10.75	0.0327143	0.0845714	0.0325714	0.079	0.0447143	0.100429	0.0315714	0.0718571		10.75	0.545288	0.496233	0.424917	0.457683	0.449163	0.462377	0.509525	0.447182						10.75	0.0327844	0.0844826	0.0327297	0.0787684	0.0448647	0.0997431	0.0313967	0.071508		10.75	0.491203	0.454294	0.433513	0.43653	0.455821
11	0.114	0.171	0.115	0.167	0.15	0.215	0.116	0.159		11	0.0377143	0.0955714	0.0365714	0.088	0.0497143	0.111429	0.0355714	0.0798571		11	0.486064	0.443583	0.439257	0.431039	0.510423	0.42857	0.45171	0.447082						11	0.0370381	0.0946373	0.0364678	0.08784	0.0502673	0.111639	0.0352974	0.0800389		11	0.483946	0.453393	0.434556	0.436064	0.454869
11.25	0.118	0.181	0.119	0.177	0.158	0.228	0.12	0.169		11.25	0.0417143	0.105571	0.0405714	0.098	0.0577143	0.124429	0.0395714	0.0898571		11.25	0.428022	0.414344	0.440027	0.428022	0.464594	0.476822	0.405718	0.426873						11.25	0.0417595	0.105979	0.0406728	0.0979585	0.0563221	0.124969	0.0397102	0.089617		11.25	0.480075	0.45306	0.439709	0.437006	0.455937
11.5	0.123	0.193	0.124	0.188	0.163	0.245	0.124	0.178		11.5	0.0467143	0.117571	0.0455714	0.109	0.0627143	0.141429	0.0435714	0.0988571		11.5	0.468086	0.470497	0.440645	0.438107	0.406286	0.444909	0.529721	0.473447						11.5	0.0470864	0.118698	0.0454351	0.109292	0.0631381	0.139919	0.0447084	0.10037		11.5	0.482646	0.453632	0.446115	0.43899	0.4587
11.75	0.129	0.209	0.129	0.201	0.171	0.259	0.132	0.193		11.75	0.0527143	0.133571	0.0505714	0.122	0.0707143	0.155429	0.0515714	0.113857		11.75	0.524258	0.481456	0.432446	0.442614	0.454471	0.430874	0.522205	0.482943						11.75	0.053157	0.132961	0.0508366	0.122002	0.0708409	0.156689	0.050347	0.112397		11.75	0.484692	0.451651	0.451112	0.440077	0.463464
12	0.137	0.225	0.135	0.215	0.179	0.279	0.137	0.205		12	0.0607143	0.149571	0.0565714	0.136	0.0787143	0.175429	0.0565714	0.125857		12	0.500821	0.441576	0.488771	0.452834	0.498134	0.468225	0.418393	0.425603						12	0.0599991	0.148771	0.056931	0.136191	0.0796033	0.175555	0.0566006	0.125713		12	0.481575	0.445519	0.45316	0.439086	0.469526
12.25	0.144	0.242	0.143	0.232	0.191	0.3	0.144	0.22		12.25	0.0677143	0.166571	0.0645714	0.153	0.0907143	0.196429	0.0635714	0.140857		12.25	0.441576	0.420525	0.470384	0.434488	0.492926	0.465736	0.442243	0.414711						12.25	0.067629	0.166138	0.0637645	0.151955	0.089586	0.196766	0.0634519	0.140355		12.25	0.476135	0.438966	0.452401	0.436767	0.473212
12.5	0.152	0.26	0.15	0.248	0.201	0.325	0.151	0.234		12.5	0.0757143	0.184571	0.0715714	0.169	0.100714	0.221429	0.0705714	0.154857		12.5	0.494643	0.449715	0.417766	0.433172	0.451948	0.453547	0.47396	0.455192						12.5	0.0761265	0.185284	0.0713817	0.16943	0.100853	0.220392	0.0709938	0.156529		12.5	0.471387	0.435133	0.449977	0.434362	0.472895
12.75	0.163	0.284	0.158	0.269	0.214	0.35	0.161	0.256		12.75	0.0867143	0.208571	0.0795714	0.19	0.113714	0.246429	0.0805714	0.176857		12.75	0.468801	0.427624	0.448681	0.434418	0.475016	0.429182	0.454368	0.449237						12.75	0.0856039	0.206517	0.0798529	0.188814	0.113482	0.246501	0.0793595	0.174486		12.75	0.468851	0.434848	0.449112	0.434002	0.472172
13	0.172	0.304	0.168	0.289	0.228	0.378	0.169	0.273		13	0.0957143	0.228571	0.0895714	0.21	0.127714	0.274429	0.0885714	0.193857		13	0.433727	0.406441	0.44844	0.408029	0.454311	0.435825	0.403275	0.389262						13	0.0962378	0.230284	0.0893533	0.210491	0.127708	0.275344	0.0887305	0.194473		13	0.468931	0.437535	0.451364	0.436465	0.473208
13.25	0.184	0.331	0.178	0.312	0.243	0.41	0.179	0.294		13.25	0.107714	0.255571	0.0995714	0.233	0.142714	0.306429	0.0985714	0.214857		13.25	0.496982	0.438271	0.457103	0.427148	0.4844	0.442744	0.461711	0.425844						13.25	0.108223	0.25702	0.10007	0.234861	0.143775	0.307157	0.0993129	0.216743		13.25	0.470473	0.440203	0.454161	0.439274	0.473422
13.5	0.199	0.36	0.191	0.339	0.263	0.446	0.192	0.319		13.5	0.122714	0.284571	0.112571	0.26	0.162714	0.342429	0.111571	0.239857		13.5	0.462139	0.428094	0.463999	0.430776	0.483182	0.427363	0.468196	0.425972						13.5	0.121761	0.286981	0.112132	0.262193	0.161816	0.341925	0.111364	0.241567		13.5	0.472037	0.439231	0.455389	0.438959	0.470876
13.75	0.212	0.392	0.204	0.368	0.282	0.483	0.205	0.345		13.75	0.135714	0.316571	0.125571	0.289	0.181714	0.379429	0.124571	0.265857		13.75	0.463443	0.41716	0.444256	0.421519	0.459239	0.400886	0.462101	0.426415						13.75	0.137032	0.320143	0.125658	0.292503	0.181942	0.37958	0.12511	0.268991		13.75	0.471495	0.428419	0.454953	0.42911	0.466207
14	0.231	0.426	0.219	0.4	0.305	0.522	0.221	0.376		14	0.154714	0.350571	0.140571	0.321	0.204714	0.418429	0.140571	0.296857		14	0.5052	0.425238	0.466661	0.417008	0.460076	0.395651	0.495225	0.431401						14	0.154132	0.355535	0.140774	0.324938	0.204295	0.420057	0.140607	0.298145		14	0.468135	0.402909	0.453277	0.404457	0.460358
14.25	0.251	0.467	0.237	0.435	0.329	0.566	0.24	0.409		14.25	0.174714	0.391571	0.158571	0.356	0.228714	0.462429	0.159571	0.329857		14.25	0.449608	0.401786	0.456019	0.399641	0.452697	0.389637	0.456019	0.379347						14.25	0.173171	0.391593	0.157622	0.358061	0.229033	0.463208	0.157907	0.327842		14.25	0.464369	0.358436	0.451152	0.359702	0.45412
14.5	0.27	0.504	0.255	0.471	0.357	0.612	0.257	0.438		14.5	0.193714	0.428571	0.176571	0.392	0.256714	0.508429	0.176571	0.358857		14.5	0.440063	0.337585	0.43979	0.354317	0.445037	0.362892	0.427217	0.313615						14.5	0.194414	0.42532	0.176396	0.388964	0.25637	0.508543	0.177221	0.356531		14.5	0.461976	0.294776	0.449523	0.293884	0.447885
14.75	0.294	0.539	0.276	0.504	0.386	0.658	0.278	0.465		14.75	0.217714	0.463571	0.197571	0.425	0.285714	0.554429	0.197571	0.385857		14.75	0.459225	0.233194	0.435904	0.231026	0.438928	0.339289	0.454039	0.265769						14.75	0.218169	0.453779	0.197347	0.414737	0.286521	0.555426	0.19879	0.382826		14.75	0.460701	0.223814	0.450068	0.218786	0.441296
15	0.32	0.557	0.298	0.519	0.42	0.706	0.302	0.489		15	0.243714	0.481571	0.219571	0.44	0.319714	0.602429	0.221571	0.409857		15	0.450482	0.117294	0.434975	0.0964596	0.432641	0.32246	0.451198	0.201964						15	0.244775	0.475682	0.220912	0.433929	0.319664	0.602997	0.222818	0.406352		15	0.459283	0.156467	0.452724	0.145415	0.433819
15.25	0.349	0.567	0.324	0.525	0.455	0.755	0.328	0.506		15.25	0.272714	0.491571	0.245571	0.446	0.354714	0.651429	0.247571	0.426857		15.25	0.453309	0.0693846	0.454339	0.0538149	0.421469	0.289992	0.450667	0.172861						15.25	0.274489	0.490705	0.247479	0.446015	0.355925	0.650313	0.249371	0.427197		15.25	0.454273	0.102612	0.452847	0.0848633	0.424453
15.5	0.382	0.574	0.354	0.531	0.495	0.8	0.358	0.526		15.5	0.305714	0.498571	0.275571	0.452	0.394714	0.696429	0.277571	0.446857		15.5	0.427551	0.0561641	0.437191	0.0311463	0.415933	0.258822	0.420969	0.166254						15.5	0.307194	0.500724	0.277047	0.452737	0.395242	0.696329	0.27799	0.446299		15.5	0.442478	0.0692149	0.446219	0.0452627	0.412434
15.75	0.414	0.581	0.384	0.532	0.537	0.845	0.386	0.543		15.75	0.337714	0.505571	0.305571	0.453	0.436714	0.741429	0.305571	0.463857		15.75	0.417672	0.0592845	0.417675	0.0220024	0.398378	0.232875	0.403212	0.159102						15.75	0.342458	0.507985	0.309338	0.456224	0.437439	0.740051	0.307963	0.464802		15.75	0.419933	0.0524169	0.429022	0.0226954	0.397211
16	0.453	0.589	0.418	0.536	0.582	0.886	0.42	0.563		16	0.376714	0.513571	0.339571	0.457	0.481714	0.782429	0.339571	0.483857		16	0.410779	0.0469164	0.407198	0.0219541	0.378552	0.197615	0.374902	0.153489						16	0.378965	0.514021	0.343332	0.457904	0.482077	0.780782	0.33808	0.483834		16	0.38384	0.0469587	0.397959	0.0117013	0.378578
16.25	0.491	0.593	0.453	0.537	0.628	0.922	0.449	0.58		16.25	0.414714	0.517571	0.374571	0.458	0.527714	0.818429	0.368571	0.500857		16.25	0.380758	0.0499957	0.399122	0.00873364	0.359992	0.169026	0.320405	0.174072						16.25	0.414914	0.520053	0.377441	0.458901	0.528597	0.818007	0.367039	0.504413		16.25	0.332291	0.0489681	0.347677	0.0084153	0.356848
16.5	0.532	0.602	0.493	0.538	0.677	0.955	0.479	0.607		16.5	0.455714	0.526571	0.414571	0.459	0.576714	0.851429	0.398571	0.527857		16.5	0.295367	0.0608908	0.338153	0.00871461	0.334275	0.150583	0.259199	0.190309						16.5	0.447461	0.526761	0.408519	0.459835	0.576242	0.851638	0.393677	0.527122		16.5	0.26656	0.0551895	0.276994	0.00963775	0.332454
16.75	0.557	0.609	0.522	0.539	0.724	0.986	0.5	0.63		16.75	0.480714	0.533571	0.443571	0.46	0.623714	0.882429	0.419571	0.550857		16.75	0.180335	0.0672243	0.197375	0.0173537	0.304972	0.129601	0.195827	0.187912						16.75	0.474068	0.534604	0.433508	0.461118	0.624189	0.881719	0.417207	0.552352		16.75	0.199659	0.0632427	0.198959	0.0130871	0.306174
17	0.575	0.62	0.536	0.542	0.772	1.012	0.52	0.659		17	0.498714	0.544571	0.457571	0.463	0.671714	0.908429	0.439571	0.579857		17	0.113227	0.0735957	0.0795559	0.0216218	0.280758	0.105935	0.164637	0.196929						17	0.494437	0.543685	0.451248	0.462854	0.671567	0.908378	0.438213	0.580159		17	0.14295	0.071393	0.125673	0.0169724	0.278614
17.25	0.585	0.629	0.54	0.544	0.818	1.034	0.536	0.687		17.25	0.508714	0.553571	0.461571	0.465	0.717714	0.930429	0.455571	0.607857		17.25	0.0747803	0.0792081	0.026055	0.0214825	0.254101	0.0945977	0.161635	0.20939						17.25	0.509192	0.554032	0.461622	0.465048	0.717491	0.931754	0.457679	0.610416		17.25	0.102302	0.0794334	0.0677474	0.0205613	0.250232
17.5	0.594	0.642	0.542	0.547	0.863	1.056	0.557	0.723		17.5	0.517714	0.566571	0.463571	0.468	0.762714	0.952429	0.476571	0.643857		17.5	0.073337	0.0883424	0.0215486	0.0213906	0.223855	0.0800588	0.168318	0.212084						17.5	0.520386	0.565712	0.466795	0.467636	0.761074	0.951943	0.476831	0.642589		17.5	0.0809003	0.0875865	0.032713	0.0234616	0.221525
17.75	0.604	0.654	0.545	0.549	0.903	1.072	0.576	0.755		17.75	0.527714	0.578571	0.466571	0.47	0.802714	0.968429	0.495571	0.675857		17.75	0.086935	0.0964754	0.0257199	0.0254781	0.189973	0.0660925	0.16506	0.197989						17.75	0.530211	0.578834	0.469235	0.470535	0.801531	0.968997	0.49685	0.676034		17.75	0.073963	0.0963109	0.0151231	0.0255623	0.193749
18	0.617	0.67	0.548	0.553	0.939	1.088	0.598	0.79		18	0.540714	0.594571	0.469571	0.474	0.838714	0.984429	0.517571	0.710857		18	0.0743975	0.101105	0.0128186	0.0337561	0.167219	0.0529871	0.173831	0.191735						18	0.539991	0.593621	0.470339	0.473652	0.838492	0.98281	0.518505	0.710049		18	0.0759446	0.105961	0.00798182	0.0269939	0.167993
18.25	0.624	0.684	0.548	0.557	0.973	1.098	0.621	0.823		18.25	0.547714	0.608571	0.469571	0.478	0.872714	0.994429	0.540571	0.743857		18.25	0.079762	0.117571	0.00850032	0.0251576	0.144855	0.0322448	0.187959	0.180143						18.25	0.550732	0.610328	0.471111	0.476929	0.871765	0.993334	0.542358	0.743965		18.25	0.0836174	0.116399	0.00730245	0.0285489	0.14482
18.5	0.639	0.706	0.55	0.559	1.002	1.104	0.649	0.857		18.5	0.562714	0.630571	0.471571	0.48	0.901714	1.00043	0.568571	0.777857		18.5	0.103186	0.127316	0.012737	0.0208118	0.117915	0.02399	0.193789	0.167547						18.5	0.563046	0.629195	0.472059	0.480461	0.90146	1.00088	0.56857	0.777294		18.5	0.0943906	0.127308	0.0100711	0.0308771	0.124464
18.75	0.653	0.724	0.551	0.562	1.026	1.11	0.676	0.888		18.75	0.576714	0.648571	0.472571	0.483	0.925714	1.00643	0.595571	0.808857		18.75	0.107252	0.134902	0.016893	0.0371528	0.107934	0.0159295	0.200645	0.160509						18.75	0.577347	0.650441	0.47349	0.484349	0.92774	1.00589	0.597119	0.809596		18.75	0.105856	0.138162	0.0142013	0.0334721	0.106346
19	0.67	0.75	0.554	0.568	1.052	1.112	0.709	0.922		19	0.593714	0.674571	0.475571	0.489	0.951714	1.00843	0.628571	0.842857		19	0.117837	0.148531	0.0210497	0.0450377	0.0928717	0.00793315	0.201103	0.143113						19	0.59365	0.674197	0.475423	0.48857	0.95069	1.00888	0.62767	0.840439		19	0.116133	0.148265	0.0180304	0.03571	0.0897989
19.25	0.688	0.774	0.556	0.573	1.07	1.114	0.739	0.948		19.25	0.611714	0.698571	0.477571	0.494	0.969714	1.01043	0.658571	0.868857		19.25	0.127242	0.154016	0.0209176	0.0364752	0.0742572	0.00396264	0.196809	0.124198						19.25	0.611864	0.700491	0.477778	0.493075	0.970344	1.01038	0.659786	0.869469		19.25	0.124818	0.15637	0.020664	0.0375807	0.0742074
19.5	0.709	0.804	0.559	0.577	1.088	1.114	0.774	0.976		19.5	0.632714	0.728571	0.480571	0.498	0.987714	1.01043	0.693571	0.896857		19.5	0.13281	0.170065	0.0291022	0.0321292	0.0609361	0	0.196528	0.116252						19.5	0.631879	0.729024	0.48036	0.497837	0.986627	1.0109	0.692937	0.896636		19.5	0.132025	0.161451	0.0217658	0.0392791	0.0591556
19.75	0.73	0.836	0.563	0.581	1.1	1.114	0.807	1		19.75	0.653714	0.760571	0.484571	0.502	0.999714	1.01043	0.726571	0.920857		19.75	0.13446	0.163341	0.0207011	0.0397627	0.0440584	0	0.1818	0.108503						19.75	0.653618	0.759384	0.483006	0.502855	0.999474	1.01091	0.726567	0.921946		19.75	0.138411	0.163309	0.0224025	0.0412165	0.0448206
20	0.753	0.866	0.564	0.587	1.11	1.114	0.84	1.026		20	0.676714	0.790571	0.485571	0.508	1.00971	1.01043	0.759571	0.946857		20	0.141712	0.156731	0.0123439	0.0472463	0.0337238	0	0.176414	0.0933503						20	0.677157	0.79105	0.485771	0.508203	1.00899	1.01074	0.760111	0.945317		20	0.144474	0.162047	0.0237372	0.0435966	0.0315957
20.25	0.778	0.898	0.566	0.593	1.117	1.114	0.874	1.044		20.25	0.701714	0.822571	0.487571	0.514	1.01671	1.01043	0.793571	0.964857		20.25	0.150808	0.165028	0.0286262	0.0466947	0.0197101	0	0.169064	0.0868033						20.25	0.70258	0.823473	0.488772	0.513936	1.01539	1.01064	0.793003	0.966641		20.25	0.149834	0.158059	0.0259993	0.0456434	0.0201815
20.5	0.806	0.934	0.571	0.599	1.12	1.114	0.907	1.068		20.5	0.729714	0.858571	0.492571	0.52	1.01971	1.01043	0.826571	0.988857		20.5	0.15356	0.152107	0.0325494	0.0499546	0.00589267	0	0.145771	0.0772566						20.5	0.729836	0.856103	0.492127	0.519935	1.01922	1.0108	0.824689	0.985783		20.5	0.15392	0.151879	0.0290878	0.046679	0.0112731
20.75	0.834	0.963	0.574	0.606	1.12	1.114	0.934	1.082		20.75	0.757714	0.887571	0.495571	0.527	1.01971	1.01043	0.853571	1.00286		20.75	0.158036	0.139449	0.0322216	0.0456294	0.00391883	0.0039548	0.135634	0.0558441						20.75	0.758786	0.888443	0.495933	0.526072	1.02113	1.01128	0.854687	1.0027		20.75	0.156039	0.144431	0.0325217	0.0472574	0.00518897
21	0.866	0.996	0.579	0.611	1.122	1.116	0.965	1.096		21	0.789714	0.920571	0.500571	0.532	1.02171	1.01243	0.884571	1.01686		21	0.157299	0.137149	0.0320281	0.04503	0.00196037	0.00592928	0.124889	0.0550751						21	0.789058	0.920214	0.500195	0.532366	1.02187	1.01202	0.882772	1.01773		21	0.155728	0.136474	0.0357451	0.0481006	0.00195819
21.25	0.896	1.026	0.582	0.618	1.121	1.117	0.989	1.11		21.25	0.819714	0.950571	0.503571	0.539	1.02071	1.01343	0.908571	1.03086		21.25	0.153507	0.130357	0.0395605	0.0482846	-1.39212e-16	0.00197447	0.107828	0.052412						21.25	0.820229	0.951184	0.504876	0.538878	1.02213	1.01289	0.908838	1.03131		21.25	0.153201	0.128112	0.0382531	0.0494809	0.000717036
21.5	0.929	1.058	0.589	0.624	1.122	1.117	1.014	1.123		21.5	0.852714	0.982571	0.510571	0.545	1.02171	1.01343	0.933571	1.04386		21.5	0.148091	0.118454	0.0471006	0.0512849	0.00391499	0.00394311	0.0966817	0.0441325						21.5	0.851876	0.981088	0.509854	0.545702	1.02223	1.01377	0.933002	1.04374		21.5	0.148772	0.119344	0.0396906	0.0514219	0.000487237
21.75	0.959	1.084	0.594	0.632	1.123	1.119	1.034	1.133		21.75	0.882714	1.00857	0.515571	0.553	1.02271	1.01543	0.953571	1.05386		21.75	0.140374	0.107002	0.0387931	0.0578702	0.00195654	0.00394311	0.0880118	0.0417133						21.75	0.883569	1.00967	0.514996	0.552913	1.02238	1.01461	0.955392	1.05526		21.75	0.142611	0.11034	0.0401948	0.0534233	0.000698159
22	0.991	1.112	0.599	0.64	1.123	1.119	1.056	1.145		22	0.914714	1.03657	0.520571	0.561	1.02271	1.01543	0.975571	1.06586		22	0.142103	0.106195	0.0384205	0.0535268	0	0	0.0902188	0.0450361						22	0.914837	1.03674	0.520205	0.560475	1.02259	1.01546	0.975975	1.06582		22	0.13495	0.10126	0.0401688	0.0550368	0.000982738
22.25	1.024	1.139	0.604	0.647	1.123	1.119	1.078	1.157		22.25	0.947714	1.06357	0.525571	0.568	1.02271	1.01543	0.997571	1.07786		22.25	0.125012	0.0923759	0.038055	0.0562427	0	0.00393535	0.0724738	0.0334936						22.25	0.945245	1.06211	0.525444	0.568339	1.02288	1.01639	0.994691	1.07539		22.25	0.126428	0.0921468	0.0405989	0.0564541	0.00138238
22.5	1.05	1.161	0.609	0.656	1.123	1.121	1.092	1.163		22.5	0.973714	1.08557	0.530571	0.577	1.02271	1.01743	1.01157	1.08386		22.5	0.11083	0.0810744	0.0376963	0.0589809	0.00390734	0.00786297	0.0553629	0.0221434						22.5	0.974535	1.08562	0.530872	0.576521	1.0233	1.01743	1.01154	1.0841		22.5	0.117622	0.0830968	0.0422182	0.0580103	0.0019824
22.75	1.078	1.183	0.614	0.664	1.125	1.123	1.106	1.169		22.75	1.00171	1.10757	0.535571	0.585	1.02471	1.01943	1.02557	1.08986		22.75	0.111837	0.0723687	0.0484131	0.0580741	0.00195462	0.00392762	0.05653	0.0293084						22.75	1.0025	1.10716	0.536653	0.585065	1.02389	1.01857	1.0266	1.09212		22.75	0.108724	0.0745308	0.0442993	0.0600276	0.00263627
23	1.106	1.201	0.622	0.673	1.124	1.123	1.121	1.179		23	1.02971	1.12557	0.543571	0.594	1.02371	1.01943	1.04057	1.09986		23	0.103114	0.0674677	0.051609	0.0606107	0.00389972	0.00196092	0.0519724	0.032762						23	1.02898	1.12684	0.542762	0.594086	1.02465	1.0198	1.04021	1.09965		23	0.0998385	0.0667565	0.0460344	0.0626446	0.00319272
23.25	1.131	1.221	0.628	0.682	1.127	1.124	1.133	1.187		23.25	1.05471	1.14557	0.549571	0.603	1.02671	1.02043	1.05257	1.10786		23.25	0.0892654	0.0612433	0.0436721	0.0629712	0.00195272	0.00783218	0.0418437	0.0217028						23.25	1.05382	1.14474	0.549149	0.603681	1.02553	1.0211	1.05272	1.10679		23.25	0.0911247	0.0594106	0.0476195	0.0653406	0.00371253
23.5	1.153	1.236	0.634	0.692	1.125	1.127	1.143	1.191		23.5	1.07671	1.16057	0.555571	0.613	1.02471	1.02343	1.06257	1.11186		23.5	0.0817415	0.0534021	0.0467587	0.0748663	0.00389213	0.00587126	0.0450905	0.0251157						23.5	1.07695	1.16081	0.55584	0.613816	1.02655	1.02243	1.06432	1.11349		23.5	0.0827659	0.0521656	0.0494147	0.0675584	0.00422397
23.75	1.175	1.252	0.641	0.705	1.129	1.127	1.157	1.201		23.75	1.09871	1.17657	0.562571	0.626	1.02871	1.02343	1.07657	1.12186		23.75	0.0729532	0.044311	0.0532824	0.0736673	0.00779186	0.00390462	0.0409861	0.0214699						23.75	1.09834	1.17499	0.562886	0.624421	1.0277	1.02376	1.07513	1.11965		23.75	0.0750357	0.0453842	0.0515007	0.0691375	0.00441484
24	1.193	1.262	0.649	0.715	1.129	1.129	1.165	1.203		24	1.11671	1.18657	0.570571	0.636	1.02871	1.02543	1.08457	1.12386		24	0.0680025	0.0370515	0.052628	0.0597999	0.00388457	0.00390462	0.033163	0.0177486						24	1.11812	1.18746	0.570339	0.635406	1.02882	1.02513	1.08511	1.12526		24	0.0680477	0.0394709	0.0538044	0.0701445	0.00404231
24.25	1.213	1.274	0.656	0.724	1.131	1.129	1.175	1.211		24.25	1.13671	1.19857	0.577571	0.645	1.03071	1.02543	1.09457	1.13186		24.25	0.0634574	0.0334296	0.0553122	0.0740825	0.00388457	0.00778644	0.0329204	0.0177171						24.25	1.13636	1.19841	0.578234	0.64671	1.02978	1.02659	1.09424	1.13039		24.25	0.0612442	0.0343825	0.0559266	0.0711343	0.00347576
24.5	1.229	1.282	0.665	0.739	1.131	1.133	1.183	1.213		24.5	1.15271	1.20657	0.586571	0.66	1.03071	1.02943	1.10257	1.13386		24.5	0.0572352	0.0330977	0.0613784	0.0730675	0	0.00778644	0.0290236	0.0140863						24.5	1.15289	1.20805	0.586513	0.658412	1.03061	1.02808	1.10255	1.13517		24.5	0.0541508	0.0299711	0.0574921	0.0725611	0.00317075
24.75	1.246	1.294	0.674	0.748	1.131	1.133	1.191	1.219		24.75	1.16971	1.21857	0.595571	0.669	1.03071	1.02943	1.11057	1.13986		24.75	0.0463057	0.0263471	0.0604508	0.0714362	0.00387704	0.00388188	0.0252353	0.0175616						24.75	1.16754	1.21651	0.595097	0.670603	1.03141	1.02958	1.11009	1.13974		24.75	0.047152	0.0260703	0.0584757	0.0741252	0.00332188
25	1.256	1.298	0.683	0.763	1.133	1.135	1.197	1.223		25	1.17971	1.22257	0.604571	0.684	1.03271	1.03143	1.11657	1.14386		25	0.0372667	0.0195989	0.0562884	0.0791312	0.00387704	0.00388188	0.0214946	0.0139878						25	1.18039	1.2239	0.603914	0.683272	1.03232	1.03117	1.11702	1.14417		25	0.0407628	0.0225398	0.0590585	0.0754167	0.00398493
25.25	1.268	1.306	0.691	0.775	1.133	1.135	1.203	1.227		25.25	1.19171	1.23057	0.612571	0.696	1.03271	1.03143	1.12257	1.14786		25.25	0.0369537	0.0227724	0.0586771	0.0746141	0.00386954	0.00774123	0.0249209	0.0174087						25.25	1.19158	1.2303	0.612932	0.696374	1.03347	1.03298	1.12348	1.14845		25.25	0.0352612	0.0193409	0.0598919	0.0762392	0.0049222
25.5	1.278	1.312	0.701	0.789	1.135	1.139	1.211	1.233		25.5	1.20171	1.23657	0.622571	0.71	1.03471	1.03543	1.13057	1.15386		25.5	0.0299827	0.0161869	0.061091	0.0788835	0.00773161	0.0116006	0.021266	0.0138907						25.5	1.20139	1.23579	0.622273	0.709821	1.03487	1.03497	1.12947	1.15245		25.5	0.0308412	0.0165367	0.0615288	0.076522	0.00584408
25.75	1.286	1.316	0.71	0.803	1.137	1.141	1.215	1.235		25.75	1.20971	1.24057	0.631571	0.724	1.03671	1.03743	1.13457	1.15586		25.75	0.0264529	0.0128973	0.0601243	0.0746458	0.0077167	0.00771138	0.0176124	0.010373						25.75	1.2101	1.24051	0.632082	0.723534	1.03649	1.03711	1.13501	1.15605		25.75	0.0275851	0.0144911	0.0637835	0.0764565	0.00654516
26	1.294	1.32	0.72	0.816	1.139	1.143	1.221	1.239		26	1.21771	1.24457	0.641571	0.737	1.03871	1.03943	1.14057	1.15986		26	0.0230131	0.00964965	0.0684816	0.0758899	0.00577916	0.00769655	0.0175506	0.0103551						26	1.21807	1.24478	0.642438	0.737482	1.03826	1.03928	1.14015	1.15933		26	0.025395	0.0134451	0.0662449	0.0762582	0.00692512
26.25	1.3	1.322	0.732	0.831	1.14	1.145	1.225	1.241		26.25	1.22371	1.24657	0.653571	0.752	1.03971	1.04143	1.14457	1.16186		26.25	0.0228627	0.0128147	0.0734509	0.0771886	0.00768704	0.00768177	0.0139791	0.00688553						26.25	1.22556	1.24888	0.653368	0.751654	1.04009	1.04138	1.14494	1.16241		26.25	0.0235512	0.0128608	0.0682894	0.0760279	0.00721556
26.5	1.308	1.328	0.744	0.845	1.143	1.147	1.229	1.243		26.5	1.23171	1.25257	0.665571	0.766	1.04271	1.04343	1.14857	1.16386		26.5	0.0292044	0.0191607	0.0662141	0.0731152	0.00576251	0.00766704	0.0173979	0.0137239						26.5	1.2325	1.25281	0.664753	0.766056	1.04201	1.04343	1.14947	1.1654		26.5	0.0213173	0.0120839	0.0694274	0.0757909	0.00764172
26.75	1.318	1.334	0.754	0.859	1.143	1.149	1.235	1.249		26.75	1.24171	1.25857	0.675571	0.78	1.04271	1.04543	1.15457	1.16986		26.75	0.0193907	0.00955742	0.0679462	0.076834	0.00765761	0.00765237	0.0156106	0.0119929						26.75	1.2387	1.25645	0.676447	0.780685	1.04407	1.04544	1.15377	1.16837		26.75	0.0184509	0.0107428	0.0697952	0.0753978	0.00807797
27	1.32	1.334	0.767	0.875	1.147	1.151	1.238	1.25		27	1.24371	1.25857	0.688571	0.796	1.04671	1.04743	1.15757	1.17086		27	0.0128441	0.00951196	0.0755276	0.0754807	0.0114754	0.00763776	0.0138102	0.00852984						27	1.24392	1.25955	0.68836	0.795487	1.04623	1.04744	1.15772	1.1712		27	0.0150627	0.00874717	0.0696837	0.0746892	0.00833915
27.25	1.326	1.34	0.78	0.889	1.149	1.153	1.243	1.254		27.25	1.24971	1.26457	0.701571	0.81	1.04871	1.04943	1.16257	1.17486		27.25	0.00962532	0.00634633	0.0685222	0.0739912	0.0076284	0.00762321	0.0103398	0.00682096						27.25	1.24806	1.26195	0.700431	0.810391	1.04843	1.04942	1.16125	1.17375		27.25	0.0121872	0.00684513	0.0694299	0.0736006	0.0083481
27.5	1.326	1.338	0.791	0.905	1.151	1.155	1.244	1.254		27.5	1.24971	1.26257	0.712571	0.826	1.05071	1.05143	1.16357	1.17486		27.5	0.00639124	2.71918e-16	0.0645153	0.0727353	0.00761388	0.0076087	0.00858318	0.00679777						27.5	1.25152	1.26387	0.712676	0.825306	1.0506	1.05141	1.16446	1.17613		27.5	0.010727	0.00578665	0.0693411	0.0721387	0.00810175
27.75	1.33	1.34	0.803	0.919	1.153	1.157	1.248	1.258		27.75	1.25371	1.26457	0.724571	0.84	1.05271	1.05343	1.16757	1.17886		27.75	0.0127621	0.0079047	0.0689656	0.0690134	0.00759941	0.00759426	0.0102866	0.010188						27.75	1.25477	1.26561	0.725142	0.840154	1.05269	1.05342	1.16752	1.17845		27.75	0.0101791	0.00551484	0.069615	0.0704893	0.00778419
28	1.334	1.343	0.816	0.934	1.155	1.159	1.25	1.26		28	1.25771	1.26757	0.737571	0.855	1.05471	1.05543	1.16957	1.18086		28	0.0127215	0.00631627	0.0731718	0.0701826	0.007585	0.00757987	0.0102514	0.00677475						28	1.25791	1.26736	0.73792	0.854913	1.0547	1.05546	1.17056	1.18076		28	0.00980031	0.00573692	0.0703302	0.0688926	0.00758184
28.25	1.338	1.344	0.83	0.949	1.157	1.161	1.254	1.262		28.25	1.26171	1.26857	0.751571	0.87	1.05671	1.05743	1.17357	1.18286		28.25	0.00951843	0.00630134	0.071905	0.0667112	0.00757065	0.00756553	0.0136336	0.00676329						28.25	1.26094	1.26925	0.751095	0.869599	1.05669	1.05754	1.17364	1.18307		28.25	0.00925638	0.00601419	0.0712309	0.0676641	0.00750865
28.5	1.34	1.347	0.843	0.963	1.159	1.163	1.258	1.264		28.5	1.26371	1.27157	0.764571	0.884	1.05871	1.05943	1.17757	1.18486		28.5	0.00791006	0.00786739	0.0680185	0.0611253	0.00755634	0.00755125	0.0101991	0.0101193						28.5	1.26375	1.27118	0.764675	0.884331	1.05867	1.05968	1.17664	1.18538		28.5	0.00842619	0.00598878	0.0720077	0.0669164	0.00755441
28.75	1.343	1.349	0.856	0.976	1.161	1.165	1.26	1.268		28.75	1.26671	1.27357	0.777571	0.897	1.06071	1.06143	1.17957	1.18886		28.75	0.00789757	0.00471301	0.0744562	0.068934	0.0075421	0.0112949	0.00678213	0.0067405						28.75	1.26626	1.27305	0.77863	0.899186	1.06068	1.06184	1.17943	1.1877		28.75	0.00762842	0.00576501	0.0724107	0.0659478	0.00778327
29	1.345	1.35	0.872	0.994	1.163	1.169	1.262	1.268		29	1.26871	1.27457	0.793571	0.915	1.06271	1.06543	1.18157	1.18886		29	0.00473106	0.00470562	0.075712	0.0701058	0.0075279	0.00752285	0.0101474	0.00671786						29	1.26858	1.27485	0.792867	0.913977	1.0628	1.06393	1.18202	1.19003		29	0.00718771	0.00552349	0.072276	0.0640614	0.00823223
29.25	1.346	1.352	0.886	1.008	1.165	1.169	1.266	1.272		29.25	1.26971	1.27657	0.807571	0.929	1.06471	1.06543	1.18557	1.19286		29.25	0.00629568	0.00470193	0.0693507	0.0560381	0.00751376	0.00375084	0.00675921	0.0100683						29.25	1.27082	1.27657	0.807283	0.928454	1.06506	1.06585	1.18447	1.19237		29.25	0.00702328	0.00529231	0.0716794	0.0612267	0.0087578
29.5	1.349	1.353	0.9	1.02	1.167	1.171	1.266	1.274		29.5	1.27271	1.27757	0.821571	0.941	1.06671	1.06743	1.18557	1.19486		29.5	0.00942869	0.00625699	0.0705608	0.0552052	0.011239	0.00749466	0.00673644	0.00669537						29.5	1.27304	1.27823	0.821799	0.94239	1.06746	1.06768	1.18693	1.19468		29.5	0.00692755	0.00504285	0.0707473	0.0574312	0.00916172
29.75	1.352	1.356	0.915	1.034	1.171	1.173	1.27	1.276		29.75	1.27571	1.28057	0.836571	0.955	1.07071	1.06943	1.18957	1.19686		29.75	0.00784183	0.0062521	0.069379	0.0586429	0.011218	0.00748064	0.0100962	0.00668418						29.75	1.27523	1.2798	0.83635	0.955502	1.06995	1.06956	1.18948	1.19692		29.75	0.00658642	0.00467172	0.0695946	0.0521307	0.00920391
30	1.354	1.357	0.929	1.048	1.173	1.175	1.272	1.278		30	1.27771	1.28157	0.850571	0.969	1.07271	1.07143	1.19157	1.19886		30	0.00626119	0.00312117	0.068156	0.0496406	0.00745773	0.00746668	0.0100623	0.00667303						30	1.27724	1.28122	0.850898	0.967276	1.07238	1.07149	1.19209	1.19913		30	0.00581425	0.00414439	0.068322	0.0450045	0.00875066
30.25	1.356	1.358	0.944	1.058	1.175	1.177	1.276	1.28		30.25	1.27971	1.28257	0.865571	0.979	1.07471	1.07343	1.19557	1.20086		30.25	0.00312814	0.00311874	0.0693253	0.0368109	0.00744385	0.00745276	0.0100455	0.00998457						30.25	1.27894	1.28245	0.865414	0.977246	1.07464	1.07348	1.19471	1.20132		30.25	0.00503916	0.00377457	0.0670007	0.0370701	0.00812826
30.5	1.356	1.359	0.959	1.066	1.177	1.179	1.278	1.284		30.5	1.27971	1.28357	0.880571	0.987	1.07671	1.07543	1.19757	1.20486		30.5	0.00312326	0.00311631	0.0614333	0.0243658	0.00743002	0.0074389	0.00668019	0.00665084						30.5	1.28046	1.28364	0.879887	0.985372	1.07675	1.07548	1.19724	1.2034		30.5	0.00471079	0.00387205	0.0656361	0.0296142	0.00769018
30.75	1.358	1.36	0.971	1.07	1.179	1.181	1.28	1.284		30.75	1.28171	1.28457	0.892571	0.991	1.07871	1.07743	1.19957	1.20486		30.75	0.00624165	0.00311388	0.0626049	0.0201615	0.00741624	0.00742509	0.00666905	0.00331714						30.75	1.28196	1.28494	0.894287	0.991824	1.07878	1.07745	1.19963	1.20531		30.75	0.00476125	0.0043871	0.0640142	0.0238632	0.00745004
31	1.36	1.361	0.987	1.076	1.181	1.183	1.282	1.286		31	1.28371	1.28557	0.908571	0.997	1.08071	1.07943	1.20157	1.20686		31	0.00467576	0.00621808	0.0682832	0.0200805	0.00740252	0.00741134	0.00665795	0.00662879						31	1.28351	1.28645	0.908505	0.997199	1.08077	1.07934	1.202	1.20714		31	0.00500665	0.00513598	0.0619192	0.0206806	0.00734103
31.25	1.361	1.364	1.002	1.08	1.183	1.185	1.284	1.288		31.25	1.28471	1.28857	0.923571	1.001	1.08271	1.08143	1.20357	1.20886		31.25	0.00466848	0.00621325	0.0628389	0.0199602	0.00738885	0.00739763	0.00996207	0.00661783						31.25	1.28517	1.28824	0.922407	1.00213	1.08275	1.08108	1.20446	1.20901		31.25	0.00531269	0.00575789	0.0593032	0.0195612	0.0073113
31.5	1.363	1.365	1.016	1.086	1.185	1.187	1.288	1.29		31.5	1.28671	1.28957	0.937571	1.007	1.08471	1.08343	1.20757	1.21086		31.5	0.00621739	0.00619881	0.0513084	0.0198809	0.00737522	0.0036954	0.00994556	0.0066069						31.5	1.28693	1.29016	0.935847	1.007	1.08473	1.08268	1.20692	1.21092		31.5	0.00554963	0.00592066	0.0563215	0.0197077	0.00731828
31.75	1.365	1.368	1.026	1.09	1.187	1.187	1.29	1.292		31.75	1.28871	1.29257	0.947571	1.011	1.08671	1.08343	1.20957	1.21286		31.75	0.00775667	0.00928384	0.0463876	0.019763	0.00736165	0.00368858	0.00661392	0.006596						31.75	1.28874	1.29206	0.948751	1.01206	1.08672	1.08419	1.20926	1.21285		31.75	0.00555539	0.00557791	0.0537675	0.0204458	0.00734082
32	1.368	1.371	1.038	1.096	1.189	1.189	1.292	1.294		32	1.29171	1.29557	0.959571	1.017	1.08871	1.08543	1.21157	1.21486		32	0.00465039	0.00309221	0.0582421	0.0235991	0.00734813	0.00737037	0.006603	0.00658514						32	1.29051	1.29377	0.961347	1.01735	1.08872	1.08576	1.21138	1.21475		32	0.0052607	0.00486154	0.0522532	0.0211868	0.00736508
32.25	1.368	1.37	1.054	1.102	1.191	1.191	1.294	1.296		32.25	1.29171	1.29457	0.975571	1.023	1.09071	1.08743	1.21357	1.21686		32.25	0.00309427	1.05818e-16	0.0534697	0.0234607	0.00733465	0.00735681	0.00659212	0.00657432						32.25	1.29214	1.2952	0.973866	1.02284	1.09073	1.08751	1.21327	1.21658		32.25	0.00499664	0.00433105	0.0511768	0.021538	0.00738496
32.5	1.37	1.371	1.064	1.108	1.193	1.193	1.296	1.298		32.5	1.29371	1.29557	0.985571	1.029	1.09271	1.08943	1.21557	1.21886		32.5	0.0046396	0.00617012	0.0446007	0.0194554	0.00732123	0.00734331	0.00329334	0.00328446						32.5	1.29373	1.29657	0.986264	1.02836	1.09274	1.08941	1.21502	1.21836		32.5	0.00508025	0.00446058	0.0498195	0.0212466	0.00739327
32.75	1.371	1.374	1.076	1.112	1.195	1.195	1.296	1.298		32.75	1.29471	1.29857	0.997571	1.033	1.09471	1.09143	1.21557	1.21886		32.75	0.00617421	0.00616537	0.0481192	0.0212665	0.00730785	0.00732985	0.00328793	0.00655278						32.75	1.29542	1.2981	0.998429	1.03376	1.09477	1.0914	1.21679	1.22014		32.75	0.00537879	0.00496384	0.048063	0.0204067	0.00737074
33	1.374	1.375	1.088	1.119	1.197	1.197	1.298	1.302		33	1.29771	1.29957	1.00957	1.04	1.09671	1.09343	1.21757	1.22286		33	0.00616944	0.00461513	0.0475472	0.0211846	0.00729452	0.00731644	0.00984762	0.00655278						33	1.29722	1.29979	1.01025	1.03891	1.09678	1.09343	1.21869	1.22198		33	0.00566549	0.00545803	0.0458083	0.0192398	0.00728382
33.25	1.375	1.377	1.1	1.123	1.199	1.199	1.302	1.302		33.25	1.29871	1.30157	1.02157	1.044	1.09871	1.09543	1.22157	1.22286		33.25	0.00461818	0.00614642	0.0469886	0.0153257	0.00728125	0.00730309	0.00983148	0.00653138						33.25	1.2991	1.30164	1.02156	1.04375	1.09876	1.09546	1.22079	1.22391		33.25	0.00578347	0.00592817	0.0424644	0.0181423	0.0070537
33.5	1.377	1.379	1.112	1.127	1.201	1.201	1.304	1.306		33.5	1.30071	1.30357	1.03357	1.048	1.10071	1.09743	1.22357	1.22686		33.5	0.00921863	0.00613699	0.0368559	0.0152672	0.00726802	0.00728978	0.00653824	0.00653138						33.5	1.30097	1.30365	1.03193	1.04838	1.10065	1.09745	1.22285	1.22587		33.5	0.0056666	0.00640388	0.0375997	0.0174166	0.00663152
33.75	1.381	1.381	1.119	1.131	1.203	1.203	1.306	1.306		33.75	1.30471	1.30557	1.04057	1.052	1.10271	1.09943	1.22557	1.22686		33.75	0.00307287	0.00612759	0.032628	0.0189935	0.00725483	0.00727652	0.00326645	0.00651012						33.75	1.30278	1.30582	1.04095	1.05288	1.10241	1.09935	1.22467	1.22779		33.75	0.00553932	0.00672761	0.031829	0.0168381	0.00613143
34	1.379	1.383	1.129	1.137	1.205	1.205	1.306	1.31		34	1.30271	1.30757	1.05057	1.058	1.10471	1.10143	1.22557	1.23086		34	0.00306346	0.00917032	0.0267289	0.0189216	0.00362413	0.0072633	0.00326112	0.00651012						34	1.30458	1.30804	1.04849	1.05724	1.10403	1.1011	1.2264	1.22961		34	0.00560942	0.0067386	0.025994	0.016149	0.00571335
34.25	1.383	1.387	1.133	1.141	1.205	1.207	1.308	1.31		34.25	1.30671	1.31157	1.05457	1.062	1.10471	1.10343	1.22757	1.23086		34.25	0.00919039	0.00610887	0.0151721	0.0113101	0.00361757	0.00362835	0.00651694	0.00324713						34.25	1.30644	1.31022	1.05457	1.06142	1.10556	1.10268	1.22824	1.23129		34.25	0.00573268	0.00644629	0.0209153	0.0154645	0.0055599
34.5	1.385	1.387	1.137	1.143	1.207	1.207	1.31	1.312		34.5	1.30871	1.31157	1.05857	1.064	1.10671	1.10343	1.22957	1.23286		34.5	0.00611287	0.00609027	0.0188757	0.0150095	0.00722861	0.00362178	0.00975159	0.006489						34.5	1.30833	1.31227	1.05951	1.06545	1.10711	1.1042	1.23022	1.23288		34.5	0.00575392	0.00594	0.0172374	0.014916	0.00574077
34.75	1.387	1.391	1.143	1.149	1.209	1.209	1.314	1.314		34.75	1.31071	1.31557	1.06457	1.07	1.10871	1.10543	1.23357	1.23486		34.75	0.0030541	0.00304745	0.0150579	0.0187092	0.00721557	0.00723702	0.00649577	0.00324187						34.75	1.31021	1.31412	1.06369	1.06936	1.10874	1.1058	1.23231	1.23444		34.75	0.00582172	0.00545932	0.014947	0.0143384	0.00585454
35	1.387	1.389	1.145	1.153	1.211	1.211	1.314	1.314		35	1.31071	1.31357	1.06657	1.074	1.11071	1.10743	1.23357	1.23486		35	0.00609425	0.00607178	0.0112405	0.0111836	0.00720258	0.00722395	0.00647474	0.00646801						35	1.31214	1.31585	1.06746	1.07311	1.11035	1.10753	1.23436	1.23602		35	0.00606629	0.00522509	0.0138448	0.013591	0.0055523
35.25	1.391	1.395	1.149	1.155	1.213	1.213	1.318	1.318		35.25	1.31471	1.31957	1.07057	1.076	1.11271	1.10943	1.23757	1.23886		35.25	0.00913442	0.0091146	0.0149454	0.0111421	0.00359805	0.00721093	0.00647474	0.00646801						35.25	1.31419	1.31756	1.07108	1.07665	1.11182	1.10939	1.23628	1.23766		35.25	0.00624512	0.0052371	0.0136101	0.0129135	0.00515744
35.5	1.393	1.395	1.153	1.159	1.213	1.215	1.318	1.318		35.5	1.31671	1.31957	1.07457	1.08	1.11271	1.11143	1.23757	1.23886		35.5	0.00607573	0	0.0148897	0.0148149	0.00359159	0.00719795	0.00322953	0.00322618						35.5	1.31624	1.3193	1.07474	1.08006	1.11322	1.11129	1.23809	1.23936		35.5	0.00614617	0.00546351	0.013903	0.0125745	0.00507104
35.75	1.395	1.395	1.157	1.163	1.215	1.217	1.32	1.32		35.75	1.31871	1.31957	1.07857	1.084	1.11471	1.11343	1.23957	1.24086		35.75	0.00303556	0.00302899	0.0148345	0.0110804	0.00359159	0.00718502	0.00645385	0.00644716						35.75	1.31823	1.32116	1.07855	1.08344	1.11465	1.11314	1.23987	1.24112		35.75	0.00604536	0.00596534	0.0144152	0.0125912	0.00534132
36	1.395	1.397	1.161	1.165	1.215	1.219	1.322	1.322		36	1.31871	1.32157	1.08257	1.086	1.11471	1.11543	1.24157	1.24286		36	0.00605733	0.0120885	0.0147797	0.0110396	0.00716388	0.00358928	0.00644345	0.00643679						36	1.32023	1.32325	1.08252	1.08688	1.1162	1.11498	1.24169	1.24297		36	0.0061961	0.00668104	0.0149172	0.0128567	0.00585579
36.25	1.399	1.403	1.165	1.169	1.219	1.219	1.324	1.324		36.25	1.32271	1.32757	1.08657	1.09	1.11871	1.11543	1.24357	1.24486		36.25	0.00907913	0.00905955	0.0147253	0.014679	0.0107362	0.0071593	0.00643309	0.00642645						36.25	1.32232	1.32558	1.08663	1.09043	1.11791	1.11683	1.24357	1.24488		36.25	0.00628205	0.00696998	0.0154553	0.013017	0.00621192
36.5	1.401	1.403	1.169	1.173	1.221	1.223	1.326	1.326		36.5	1.32471	1.32757	1.09057	1.094	1.12071	1.11943	1.24557	1.24686		36.5	0.00603904	0.00601698	0.0146713	0.0146253	0.00357234	0.0107294	0.00642276	0.00641614						36.5	1.32438	1.32786	1.09092	1.09398	1.11967	1.11867	1.24547	1.24676		36.5	0.00598651	0.00634883	0.0160492	0.01275	0.00611118
36.75	1.403	1.407	1.173	1.177	1.221	1.225	1.328	1.328		36.75	1.32671	1.33157	1.09457	1.098	1.12071	1.12143	1.24757	1.24886		36.75	0.00602994	0.00601698	0.0182554	0.014572	0.00356597	0.00357006	0.00641246	0.00640586						36.75	1.32628	1.3298	1.09538	1.0974	1.12134	1.12047	1.24731	1.2485		36.75	0.00555205	0.00552549	0.0163447	0.0120928	0.00595256
37	1.405	1.407	1.179	1.181	1.223	1.225	1.33	1.33		37	1.32871	1.33157	1.10057	1.102	1.12271	1.12143	1.24957	1.25086		37	0.0030127	0	0.018189	0.00727274	0.0071256	0.0035637	0.00320366	0.00320037						37	1.32806	1.33154	1.09987	1.10062	1.12301	1.12231	1.24916	1.25009		37	0.00530215	0.00530188	0.0160059	0.0112119	0.00614045
37.25	1.405	1.407	1.183	1.181	1.225	1.227	1.33	1.33		37.25	1.32871	1.33157	1.10457	1.102	1.12471	1.12343	1.24957	1.25086		37.25	0.00300817	0.00300172	0.0144853	0.00724638	0.00711293	0.0106721	0.00639197	0.00319525						37.25	1.32981	1.33333	1.10419	1.10357	1.12478	1.12426	1.25104	1.25154		37.25	0.00533189	0.00568439	0.0151204	0.0104376	0.00641447
37.5	1.407	1.409	1.187	1.185	1.227	1.231	1.334	1.332		37.5	1.33071	1.33357	1.10857	1.106	1.12671	1.12743	1.25357	1.25286		37.5	0.00901096	0.0119799	0.0144331	0.0144666	0.0071003	0.00710841	0.00958031	0.00638541						37.5	1.33161	1.33533	1.10822	1.10637	1.12661	1.12631	1.25295	1.253		37.5	0.0056054	0.00638112	0.0139333	0.0100038	0.00646113
37.75	1.411	1.415	1.191	1.189	1.229	1.231	1.336	1.334		37.75	1.33471	1.33957	1.11257	1.11	1.12871	1.12743	1.25557	1.25486		37.75	0.00600279	0.00897821	0.0107956	0.0108206	0.00708772	0.00708324	0.00318834	0.00319016						37.75	1.33354	1.33759	1.1119	1.10911	1.12842	1.12841	1.25484	1.25457		37.75	0.00579165	0.00669975	0.0129065	0.00960838	0.00641043
38	1.411	1.415	1.193	1.191	1.231	1.235	1.336	1.334		38	1.33471	1.33957	1.11457	1.112	1.13071	1.13143	1.25557	1.25486		38	0.00598483	0.00596316	0.0107568	0.00719425	0.00354072	0.00885013	0.00636147	0.00636509						38	1.33547	1.33981	1.11539	1.1117	1.13023	1.1305	1.25666	1.2563		38	0.00560444	0.00613664	0.0124264	0.00898	0.00645018
38.25	1.415	1.419	1.197	1.193	1.231	1.236	1.34	1.338		38.25	1.33871	1.34357	1.11857	1.114	1.13071	1.13243	1.25957	1.25886		38.25	0.00299465	0.0029838	0.014304	0.00718134	0.00706269	0.00529601	0.00636147	0.00954005						38.25	1.33728	1.3417	1.11883	1.1141	1.13207	1.13253	1.2584	1.25814		38.25	0.00522521	0.00532775	0.0123772	0.00849395	0.00656089
38.5	1.413	1.417	1.201	1.195	1.235	1.238	1.34	1.34		38.5	1.33671	1.34157	1.12257	1.116	1.13471	1.13443	1.25957	1.26086		38.5	0.00596697	0.00297493	0.0106993	0.00716847	0.00882447	0.00705202	0.00317316	0.00317496						38.5	1.33896	1.34338	1.12231	1.11643	1.13394	1.13453	1.26007	1.25997		38.5	0.00486868	0.00498083	0.0125027	0.0084969	0.00666884
38.75	1.419	1.421	1.203	1.197	1.236	1.24	1.342	1.34		38.75	1.34271	1.34557	1.12457	1.118	1.13571	1.13643	1.26157	1.26086		38.75	0.00597589	0.00595428	0.0142024	0.0107239	0.0052807	0.00703961	0.0063413	0.00475302						38.75	1.34054	1.34505	1.12585	1.11884	1.13585	1.13654	1.26169	1.26166		38.75	0.00442081	0.00496909	0.0124772	0.0085904	0.00668889
39	1.417	1.421	1.209	1.201	1.238	1.242	1.344	1.343		39	1.34071	1.34557	1.13057	1.122	1.13771	1.13843	1.26357	1.26386		39	0.00297682	0.00593661	0.0141773	0.0107048	0.00703165	0.00702724	0.00475033	0.00633485						39	1.34193	1.34672	1.12934	1.12124	1.13774	1.13858	1.2633	1.2632		39	0.00378365	0.00499454	0.0120554	0.0083343	0.00656433
39.25	1.421	1.425	1.211	1.203	1.24	1.244	1.345	1.344		39.25	1.34471	1.34957	1.13257	1.124	1.13971	1.14043	1.26457	1.26486		39.25	0.00298126	0.00593661	0.010586	0.00711745	0.00701931	0.0087648	0.00474282	0.00316241						39.25	1.34308	1.34841	1.13266	1.12351	1.13958	1.14064	1.26493	1.26462		39.25	0.00324899	0.00490218	0.0113725	0.00785109	0.00636161
39.5	1.419	1.425	1.215	1.205	1.242	1.247	1.347	1.345		39.5	1.34271	1.34957	1.13657	1.126	1.14171	1.14343	1.26657	1.26586		39.5	-6.07153e-18	0.00296171	0.0105674	0.0071048	0.00525756	0.00700263	0.00631627	0.00315991						39.5	1.34411	1.35003	1.13578	1.12565	1.14137	1.14268	1.26658	1.26603		39.5	0.0030841	0.00461086	0.0106819	0.00743539	0.00617129
39.75	1.421	1.427	1.217	1.207	1.243	1.248	1.349	1.346		39.75	1.34471	1.35157	1.13857	1.128	1.14271	1.14443	1.26857	1.26686		39.75	0.00594922	0.00591904	0.00702636	0.00354925	0.00524836	0.0052405	0.0047316	0.00473426						39.75	1.34515	1.35152	1.13872	1.1277	1.14311	1.14463	1.26825	1.26753		39.75	0.00307278	0.0041907	0.0103359	0.00751443	0.00605907
40	1.423	1.429	1.219	1.207	1.245	1.25	1.35	1.348		40	1.34671	1.35357	1.14057	1.128	1.14471	1.14643	1.26957	1.26886		40	0.0029724	0.00295733	0.0105119	0.00707965	0.00698865	0.0069782	0.00472415	0.00630489						40	1.34618	1.35286	1.14166	1.12989	1.14483	1.14655	1.26991	1.26917		40	0.00292399	0.00375952	0.010547	0.00830511	0.00605625
40.25	1.423	1.429	1.223	1.211	1.247	1.252	1.352	1.35		40.25	1.34671	1.35357	1.14457	1.132	1.14671	1.14843	1.27157	1.27086		40.25	0.00296799	0.00295296	0.0139791	0.0141343	0.00697646	0.00696605	0.00629143	0.00786562						40.25	1.34712	1.35406	1.14474	1.13239	1.14657	1.14848	1.27158	1.27094		40.25	0.00252744	0.00347633	0.0108799	0.00906158	0.00608249
40.5	1.425	1.431	1.227	1.215	1.249	1.254	1.354	1.353		40.5	1.34871	1.35557	1.14857	1.136	1.14871	1.15043	1.27357	1.27386		40.5	0.00296799	0.00295296	0.0104569	0.0105727	0.00522551	0.00695394	0.00471301	0.00628508						40.5	1.34788	1.35521	1.14789	1.13502	1.14832	1.15044	1.27321	1.27267		40.5	0.00189062	0.00344979	0.0108728	0.00904769	0.00607346
40.75	1.425	1.431	1.229	1.217	1.25	1.256	1.355	1.354		40.75	1.34871	1.35557	1.15057	1.138	1.14971	1.15243	1.27457	1.27486		40.75	0	0.00294861	0.0104206	0.00702988	0.00521642	0.00694187	0.00470562	1.3314e-16						40.75	1.34839	1.3564	1.15098	1.13753	1.15006	1.15241	1.27479	1.27425		40.75	0.00131146	0.00354758	0.0105849	0.00850446	0.00613834
41	1.425	1.433	1.233	1.219	1.252	1.258	1.357	1.353		41	1.34871	1.35757	1.15457	1.14	1.15171	1.15443	1.27657	1.27386		41	0	0.00589288	0.0104025	0.00701755	0.00694617	0.00692984	0.00470193	0.00470088						41	1.34876	1.35762	1.15398	1.13985	1.15185	1.1544	1.27633	1.2758		41	0.00109155	0.00360368	0.0101853	0.00786923	0.00637372
41.25	1.425	1.435	1.235	1.221	1.254	1.26	1.358	1.357		41.25	1.34871	1.35957	1.15657	1.142	1.15371	1.15643	1.27757	1.27786		41.25	0	0.00294427	0.00864252	0.00700526	0.00693413	0.00691786	0.00469458	0.00939809						41.25	1.34913	1.35885	1.15686	1.14201	1.15373	1.1564	1.27785	1.27749		41.25	0.00125839	0.00355647	0.00976718	0.00740165	0.00665527
41.5	1.425	1.435	1.238	1.223	1.256	1.262	1.36	1.359		41.5	1.34871	1.35957	1.15957	1.144	1.15571	1.15843	1.27957	1.27986		41.5	0.00296359	0.00293994	0.0103487	0.00699301	0.00692213	0.00690591	0.00469091	0.00468986						41.5	1.34961	1.36004	1.15963	1.14408	1.15569	1.15841	1.27938	1.27922		41.5	0.0017092	0.00339191	0.00938675	0.00726913	0.00684107
41.75	1.427	1.437	1.241	1.225	1.258	1.264	1.361	1.36		41.75	1.35071	1.36157	1.16257	1.146	1.15771	1.16043	1.28057	1.28086		41.75	0.00296359	0.00293994	0.00860534	0.00698081	0.00691017	0.00689401	0.00468358	0.00312291						41.75	1.35028	1.36115	1.1623	1.14617	1.15768	1.16045	1.28094	1.28088		41.75	0.00209422	0.00318147	0.00902924	0.0074504	0.00693656
42	1.427	1.437	1.243	1.227	1.26	1.266	1.363	1.361		42	1.35071	1.36157	1.16457	1.148	1.15971	1.16243	1.28257	1.28186		42	0.00295921	0.00293563	0.00858318	0.00696865	0.00689826	0.00688215	0.00623747	0.00623609						42	1.35103	1.3622	1.16488	1.14835	1.1597	1.16254	1.2825	1.28246		42	0.00210726	0.00299107	0.00867386	0.00781413	0.00697759
42.25	1.429	1.439	1.246	1.229	1.262	1.268	1.365	1.364		42.25	1.35271	1.36357	1.16757	1.15	1.16171	1.16443	1.28457	1.28486		42.25	0.00295921	0.00586695	0.0102778	0.0104257	0.00688638	0.00687033	0.00467264	0.00623123						42.25	1.35171	1.36319	1.16735	1.15066	1.16173	1.1647	1.28405	1.28399		42.25	0.00186146	0.00277974	0.00834539	0.00797686	0.00697541
42.5	1.429	1.441	1.249	1.233	1.264	1.27	1.366	1.365		42.5	1.35271	1.36557	1.17057	1.154	1.16371	1.16643	1.28557	1.28586		42.5	0	-1.65666e-16	0.00684012	0.0104077	0.00687455	0.010279	0.00311146	0.00155599						42.5	1.35228	1.3641	1.16975	1.15294	1.16375	1.16686	1.2856	1.2855		42.5	0.00161703	0.00256585	0.00811743	0.00767044	0.00692961
42.75	1.429	1.439	1.25	1.235	1.266	1.274	1.367	1.365		42.75	1.35271	1.36357	1.17157	1.156	1.16571	1.17043	1.28657	1.28586		42.75	0	-1.65666e-16	0.00511914	0.0034632	0.00686275	0.00684681	0.00466175	0.00466071						42.75	1.3528	1.36494	1.1721	1.15508	1.16576	1.16893	1.28717	1.287		42.75	0.00180436	0.00271116	0.00821351	0.00732945	0.00681781
43	1.429	1.441	1.252	1.235	1.268	1.274	1.369	1.368		43	1.35271	1.36557	1.17357	1.156	1.16771	1.17043	1.28857	1.28886		43	0	0.00293132	0.0102165	0.00518359	0.006851	0.00341463	0.00620843	0.00621187						43	1.3535	1.36595	1.17456	1.15717	1.16773	1.17089	1.28882	1.28861		43	0.00266827	0.00342322	0.00875665	0.00739075	0.00661023
43.25	1.429	1.441	1.256	1.238	1.27	1.276	1.371	1.369		43.25	1.35271	1.36557	1.17757	1.159	1.16971	1.17243	1.29057	1.28986		43.25	0.00590531	0.00584979	0.0101991	0.00863186	0.00683928	0.00682345	0.00619881	0.00464988						43.25	1.3546	1.36728	1.17725	1.15935	1.16962	1.17275	1.29053	1.29036		43.25	0.00354413	0.00395414	0.00932526	0.00761223	0.00626894
43.5	1.433	1.445	1.258	1.24	1.272	1.278	1.373	1.371		43.5	1.35671	1.36957	1.17957	1.161	1.17171	1.17443	1.29257	1.29186		43.5	0.00885144	0.00876828	0.0101646	0.010327	0.00682761	0.00681183	0.00618922	0.00773781						43.5	1.3559	1.36865	1.18005	1.16159	1.17139	1.17457	1.29215	1.29215		43.5	0.00372951	0.00356888	0.00947627	0.00763247	0.00582559
43.75	1.435	1.447	1.262	1.244	1.274	1.28	1.375	1.374		43.75	1.35871	1.37157	1.18357	1.165	1.17371	1.17643	1.29457	1.29486		43.75	0.00294613	0.00291849	0.0101474	0.00859477	0.00341089	0.00680025	0.00309221	0.00618307						43.75	1.35713	1.36972	1.18284	1.16379	1.17303	1.17639	1.29356	1.29381		43.75	0.00327339	0.00252884	0.00921143	0.00728222	0.00559701
44	1.435	1.447	1.264	1.245	1.274	1.282	1.375	1.375		44	1.35871	1.37157	1.18557	1.166	1.17371	1.17843	1.29457	1.29586		44	0	-0.00291849	0.00674781	0.00514359	0.00340508	0.00678871	0	0.00154398						44	1.35813	1.37038	1.1855	1.16582	1.17468	1.17818	1.29485	1.29526		44	0.00250312	0.00138067	0.00865133	0.00655751	0.00583678
44.25	1.435	1.445	1.266	1.247	1.276	1.284	1.375	1.375		44.25	1.35871	1.36957	1.18757	1.168	1.17571	1.18043	1.29457	1.29586		44.25	0	-0.00291849	0.0100962	0.00342759	0.0101979	0.00339147	0.00617012	0.00308438						44.25	1.35883	1.37067	1.18796	1.16761	1.17646	1.17988	1.29616	1.29643		44.25	0.00211071	0.000823545	0.00795113	0.0059209	0.0062669
44.5	1.435	1.445	1.27	1.247	1.28	1.284	1.379	1.377		44.5	1.35871	1.36957	1.19157	1.168	1.17971	1.18043	1.29857	1.29786		44.5	0	0.00291849	0.00672512	0.0051304	0.00679283	0.00676574	0.00617012	0.00308438						44.5	1.35956	1.37095	1.19022	1.16928	1.17836	1.18154	1.29755	1.29744		44.5	0.00258134	0.00129957	0.00727607	0.0057473	0.0065708
44.75	1.435	1.447	1.27	1.25	1.28	1.288	1.379	1.377		44.75	1.35871	1.37157	1.19157	1.171	1.17971	1.18443	1.29857	1.29786		44.75	0.00587927	0.00291849	0.0033541	0.00854337	0.00338778	0.00676574	0.00307794	0.00307963						44.75	1.36059	1.37156	1.19229	1.17097	1.18033	1.18324	1.29899	1.29844		44.75	0.00321298	0.00206996	0.00680047	0.00560588	0.00680186
45	1.439	1.447	1.272	1.252	1.282	1.288	1.381	1.379		45	1.36271	1.37157	1.19357	1.173	1.18171	1.18443	1.30057	1.29986		45	0.00881244	0.00582424	0.0100455	0.00682013	0.0101462	0.00337431	0.00615115	0.00307963						45	1.36175	1.37237	1.19428	1.17256	1.18238	1.18502	1.30042	1.29952		45	0.00324578	0.00234261	0.00665991	0.00506835	0.00705913
45.25	1.441	1.451	1.276	1.254	1.286	1.29	1.383	1.379		45.25	1.36471	1.37557	1.19757	1.175	1.18571	1.18643	1.30257	1.29986		45.25	7.069e-17	0.00291424	0.00669137	0.00340716	0.00675839	0.00674293	0.00307321	0.0030749						45.25	1.3628	1.37317	1.19627	1.17394	1.18451	1.18696	1.30176	1.30073		45.25	0.00286809	0.00228969	0.00682813	0.00451047	0.00725774
45.5	1.439	1.449	1.276	1.254	1.286	1.292	1.383	1.381		45.5	1.36271	1.37357	1.19757	1.175	1.18571	1.18843	1.30257	1.30186		45.5	7.069e-17	-0.00291	0.00333731	0	0.00673563	0.0100889	0.00306849	0.00614507						45.5	1.3637	1.37394	1.19836	1.17521	1.18668	1.18902	1.30305	1.30207		45.5	0.00245948	0.00226577	0.00720607	0.00437854	0.00731083
45.75	1.441	1.449	1.278	1.254	1.29	1.296	1.385	1.383		45.75	1.36471	1.37357	1.19957	1.175	1.18971	1.19243	1.30457	1.30386		45.75	0.00293317	0.00291	0.00999526	0.00679695	0.00673563	0.00672028	0.00306849	0.00613565						45.75	1.36447	1.37472	1.20059	1.17651	1.18884	1.19116	1.30438	1.30345		45.75	0.00222054	0.00239316	0.0075642	0.00460641	0.00730444
46	1.441	1.451	1.282	1.258	1.29	1.296	1.385	1.385		46	1.36471	1.37557	1.20357	1.179	1.18971	1.19243	1.30457	1.30586		46	0.00292887	0.00581577	0.00997864	0.00679695	0.00671302	0.00669777	0.0061229	0.00306547						46	1.36521	1.37558	1.2029	1.17792	1.19102	1.19325	1.3058	1.30474		46	0.00227349	0.00270747	0.00769178	0.00501428	0.00729332
46.25	1.443	1.453	1.284	1.258	1.294	1.3	1.389	1.385		46.25	1.36671	1.37757	1.20557	1.179	1.19371	1.19643	1.30857	1.30586		46.25	0.00292887	0.00290577	0.00663586	0.00338983	0.0100611	0.00669777	0.0061229	0						46.25	1.36603	1.37658	1.20522	1.17947	1.19319	1.19517	1.30736	1.30583		46.25	0.00260632	0.00313004	0.00757866	0.00547716	0.00703766
46.5	1.443	1.453	1.286	1.26	1.296	1.3	1.389	1.385		46.5	1.36671	1.37757	1.20757	1.181	1.19571	1.19643	1.30857	1.30586		46.5	0	0	0.00662487	0.00677393	0.00669057	0.00334049	0.00305443	0.00306078						46.5	1.36699	1.37774	1.20747	1.18115	1.19522	1.19696	1.309	1.30689		46.5	0.00314962	0.00357181	0.00729475	0.0058895	0.00636005
46.75	1.443	1.453	1.288	1.262	1.298	1.302	1.391	1.387		46.75	1.36671	1.37757	1.20957	1.183	1.19771	1.19843	1.31057	1.30786		46.75	0.00584491	0.00579891	0.00661392	0.00676247	0.00334249	0.00667541	0.00610421	0.00611688						46.75	1.36818	1.37904	1.20962	1.18294	1.19699	1.19867	1.31068	1.30809		46.75	0.00373871	0.004016	0.00703033	0.006168	0.00561996
47	1.447	1.457	1.29	1.264	1.298	1.304	1.393	1.389		47	1.37071	1.38157	1.21157	1.185	1.19771	1.20043	1.31257	1.30986		47														47	1.36955	1.38051	1.21172	1.1848	1.19858	1.20038	1.31238	1.3094		47
[truncated: 18 more columns]
