# Supplementary material for: Different Levels of Catabolite Repression Optimize Growth in Stable and Variable Environments
Source: PLoS Biol. 2014 Jan 14;12(1):e1001764. doi: 10.1371/journal.pbio.1001764 (PMC3891604; doi:10.1371/journal.pbio.1001764)
Supplement: Dataset S8 — Parameters used in the model reported in Figure 7 . (XLSX) [file pbio.1001764.s008.xlsx]

## Sheet: TableS8-ParametersForModel
				Growth measurements used in the model
					Specific exponential growth rate per hour*
					glucose		maltose		Lag distributions in maltose, in hours***	Percent growing within 24 hours.
					average (n=5)	sd	average (n=5)	sd
				Isolate 1	0.352**	0.00316063	0.32902	0.00668356	rnorm(50000,mean(SCLag****),sd(SCLag))	99.4% divide within 24 hours
				Isolate 6	0.448969	0.00636584	0.310713	0.00770667	runif(50000)*16+7.5*****	4.95% divide within 24 hours
					* These growth rates were determined for cultures that had adapted to identical media as that used in the glucose>maltose switching experiments. Cells were adapted for 8 hours in glucose or maltose media (growth here in a 96-well plate shaking in an orbital plate shaker), diluted to approximately 1-2000 cells into 5 ml of pre-warmed media identical to that which they had adpated, and 100 ul of th…
					** In the cultures cycling between 12 hours of growth in maltose followed by 12 hours of growth in glucose, we found that Isolate 1 grew 0.701 +/- 0.007 times more slowly than Isolate 6, about 10% more slowly than when both populations are adapted to glucose as measured above. Therefore, for this regime of environmental change, we used a growth rate of 0.315 per hour as a growth rate for the gluc…
					*** Lag distributions in maltose media were determined for these strains after 20 hours of growth in glucose as in Figure 3a. These measurements were used to obtain lag phase distributions using a random normal distribution (R function rnorm) or a uniform distribution (R function runif).
					**** SCLag = the vector of single-cell lag times measured for this strain, representing 175 single-cell measurements. Cells drawn from the normal distribution were scored by the model to have a lag phase = 0 by the model.
					***** This random uniform distribution combined with cell statuses provided a close match to that observed for the 2,104 single-cell observations of Isolate 6.
				List of empirically measured lag phases
				Isolate 1 Lag time (hours)	status(Isolate1)	Isolate 6 Lag time (hours)	Status (Isolate 6)		Status of 1 means the cell was observed to grow. If the cell did not begin growth, its status was = 0 and the latest time point of the movie was recorded.
				2.33733	1	4.741	1
				9.22833	1	7.265	1
				10.5433	1	7.692	1
				5.94633	1	7.769	1
				3.98033	1	8.013	1
				4.96033	1	8.013	1
				2.66733	1	9.006	1
				5.61833	1	9.48	1
				8.90033	1	9.498	1
				3.98033	1	9.514	1
				10.5433	1	9.515	1
				3.65233	1	9.709	1
				8.90333	1	9.722	1
				8.90333	1	10.221	1
				10.2183	1	10.221	1
				8.57333	1	10.741	1
				9.22233	1	10.753	1
				2.99833	1	10.76	1
				3.32733	1	11.227	1
				2.01333	1	11.454	1
				8.90333	1	11.466	1
				4.31433	1	11.489	1
				3.98733	1	11.5	1
				3.00233	1	11.705	1
				3.00233	1	11.764	1
				2.34433	1	12.496	1
				0.333333	1	12.523	1
				3.98733	1	12.527	1
				2.34433	1	12.74	1
				7.26433	1	12.764	1
				13.1853	1	13.002	1
				5.62533	1	13.192	1
				3.00233	1	13.211	1
				5.95433	1	13.249	1
				10.8803	1	13.461	1
				6.94133	1	13.739	1
				9.23933	1	13.759	1
				3.66233	1	14.018	1
				15.5193	1	14.206	1
				4.64533	1	14.476	1
				4.31733	1	14.498	1
				7.59593	1	14.501	1
				10.5543	1	14.971	1
				3.33533	1	15.024	1
				2.34833	1	15.189	1
				3.66233	1	15.216	1
				3.99033	1	15.445	1
				4.64533	1	15.479	1
				10.2253	1	15.745	1
				15.5193	1	15.769	1
				9.56833	1	15.992	1
				3.33533	1	16.02	1
				7.59533	1	16.219	1
				4.97233	1	16.265	1
				2.68533	1	16.267	1
				4.32433	1	16.515	1
				3.01333	1	16.762	1
				3.99833	1	16.976	1
				3.67033	1	17.195	1
				8.26033	1	17.231	1
				9.24733	1	17.485	1
				11.5493	1	17.506	1
				4.65233	1	17.711	1
				8.26033	1	17.759	1
				5.63633	1	17.763	1
				10.2323	1	17.957	1
				4.32433	1	17.977	1
				4.98333	1	17.977	1
				6.62433	1	17.979	1
				6.95233	1	18.004	1
				5.31033	1	18.241	1
				25	0	18.739	1
				4.98333	1	18.962	1
				3.34533	1	19.184	1
				6.29633	1	19.254	1
				9.57933	1	19.46	1
				12.2113	1	19.505	1
				4.98333	1	19.742	1
				3.67333	1	19.742	1
				5.31033	1	20.235	1
				8.26433	1	20.462	1
				2.35933	1	20.933	1
				2.35933	1	21.19	1
				3.01733	1	21.215	1
				3.34533	1	21.228	1
				4.98333	1	21.244	1
				8.26433	1	21.263	1
				3.67633	1	21.443	1
				8.26833	1	21.491	1
				9.25433	1	22.007	1
				4.00533	1	22.247	1
				3.34933	1	22.408	1
				8.26833	1	22.456	1
				8.26833	1	22.758	1
				2.03533	1	22.964	1
				6.30033	1	22.992	1
				3.02133	1	22.994	1
				5.31433	1	23.002	1
				6.30033	1	23.505	1
				13.2033	1	24.277	1
				7.61033	1	24.48	1
				5.64733	1	24.499	1
				3.35333	1	25.507	1
				3.35333	1	25.507	1
				1.70933	1	26	0
				3.35333	1	26	0
				6.30333	1	26	0
				4.33533	1	26	0
				2.69633	1	26	0
				5.64733	1	26	0
				5.31833	1	26	0
				0.333333	1	26	0
				4.00833	1	26	0
				3.35333	1	26	0
				4.00833	1	26	0
				7.61333	1	26	0
				6.30333	1	26	0
				10.9023	1	26	0
				4.66333	1	26	0
				3.02433	1	26	0
				5.31833	1	26	0
				5.31833	1	26	0
				3.03233	1	26	0
				7.94933	1	26	0
				4.67033	1	26	0
				5.98333	1	26	0
				6.96733	1	26	0
				12.5543	1	26	0
				3.03233	1	26	0
				4.01633	1	26	0
				4.34333	1	26	0
				5.65433	1	26	0
				4.99733	1	26	0
				4.34333	1	26	0
				7.94933	1	26	0
				3.03233	1	26	0
				4.67033	1	26	0
				8.27833	1	26	0
				9.95333	1	26	0
				4.01633	1	26	0
				4.34333	1	26	0
				3.69133	1	26	0
				5.65833	1	26	0
				5.98733	1	26	0
				3.36433	1	26	0
				21.3643	1	26	0
				5.32933	1	26	0
				8.94033	1	26	0
				0.333333	1	26	0
				3.36433	1	26	0
				2.05033	1	26	0
				6.31433	1	26	0
				4.34633	1	26	0
				3.69133	1	26	0
				0.333333	1	26	0
				4.67433	1	26	0
				4.34633	1	26	0
				5.65833	1	26	0
				6.31433	1	26	0
				5.66233	1	26	0
				7.62833	1	26	0
				8.94333	1	26	0
				5.00533	1	26	0
				11.5753	1	26	0
				2.71133	1	26	0
				4.67833	1	26	0
				5.99033	1	26	0
				9.60133	1	26	0
				9.92833	1	26	0
				5.66233	1	26	0
				9.27233	1	26	0
				7.62833	1	26	0
				5.33333	1	26	0
				7.95633	1	26	0
				6.31833	1	26	0
						26	0
						26	0
						26	0
						26	0
						26	0
						26	0
						26	0
						26	0
						26	0
						26	0
						26	0
						26	0
						26	0
						26	0
						26	0
						26	0
						26	0
						26	0
						26	0
						26	0
						26	0
						26	0
						26	0
						26	0
						26	0
						26	0
						26	0
						26	0
						26	0
						26	0
						26	0
						26	0
						26	0
						26	0
						26	0
						26	0
						26	0
						26	0
						26	0
						26	0
						26	0
						26	0
						26	0
						26	0
						26	0
						26	0
						26	0
						26	0
						26	0
						26	0
						26	0
						26	0
						26	0
						26	0
						26	0
						26	0
						26	0
						26	0
						26	0
						26	0
						26	0
						26	0
						26	0
						26	0
						26	0
						26	0
						26	0
						26	0
						26	0
						26	0
						26	0
						26	0
						26	0
						26	0
						26	0
						26	0
						26	0
						26	0
						26	0
						26	0
						26	0
						26	0
						26	0
						26	0
						26	0
						26	0
						26	0
						26	0
						26	0
						26	0
						26	0
						26	0
						26	0
						26	0
						26	0
						26	0
						26	0
						26	0
						26	0
						26	0
						26	0
						26	0
						26	0
						26	0
						26	0
						26	0
						26	0
						26	0
						26	0
						26	0
						26	0
						26	0
						26	0
						26	0
						26	0
						26	0
						26	0
						26	0
						26	0
						26	0
						26	0
						26	0
						26	0
						26	0
						26	0
						26	0
						26	0
						26	0
						26	0
						26	0
						26	0
						26	0
						26	0
						26	0
						26	0
						26	0
						26	0
						26	0
						26	0
						26	0
						26	0
						26	0
						26	0
						26	0
						26	0
						26	0
						26	0
						26	0
						26	0
						26	0
						26	0
						26	0
						26	0
						26	0
						26	0
						26	0
						26	0
						26	0
						26	0
						26	0
						26	0
						26	0
						26	0
						26	0
						26	0
						26	0
						26	0
						26	0
						26	0
						26	0
						26	0
						26	0
						26	0
						26	0
						26	0
						26	0
						26	0
						26	0
						26	0
						26	0
						26	0
						26	0
						26	0
						26	0
						26	0
						26	0
						26	0
						26	0
						26	0
						26	0
						26	0
						26	0
						26	0
						26	0
						26	0
						26	0
						26	0
						26	0
						26	0
						26	0
						26	0
						26	0
						26	0
						26	0
						26	0
						26	0
						26	0
						26	0
						26	0
						26	0
						26	0
						26	0
						26	0
						26	0
						26	0
						26	0
						26	0
						26	0
						26	0
						26	0
						26	0
						26	0
						26	0
						26	0
						26	0
						26	0
						26	0
						26	0
						26	0
						26	0
						26	0
						26	0
						26	0
						26	0
						26	0
						26	0
						26	0
						26	0
						26	0
						26	0
						26	0
						26	0
						26	0
						26	0
						26	0
						26	0
						26	0
						26	0
						26	0
						26	0
						26	0
						26	0
						26	0
						26	0
						26	0
						26	0
						26	0
						26	0
						26	0
						26	0
						26	0
						26	0
						26	0
						26	0
						26	0
						26	0
						26	0
						26	0
						26	0
						26	0
						26	0
						26	0
						26	0
						26	0
						26	0
						26	0
						26	0
						26	0
						26	0
						26	0
						26	0
						26	0
						26	0
						26	0
						26	0
						26	0
						26	0
						26	0
						26	0
						26	0
						26	0
						26	0
						26	0
						26	0
						26	0
						26	0
						26	0
						26	0
						26	0
						26	0
						26	0
						26	0
						26	0
						26	0
						26	0
						26	0
						26	0
						26	0
						26	0
						26	0
						26	0
						26	0
						26	0
						26	0
						26	0
						26	0
						26	0
						26	0
						26	0
						26	0
						26	0
						26	0
						26	0
						26	0
						26	0
						26	0
						26	0
						26	0
						26	0
						26	0
						26	0
						26	0
						26	0
						26	0
						26	0
						26	0
						26	0
						26	0
						26	0
						26	0
						26	0
						26	0
						26	0
						26	0
						26	0
						26	0
						26	0
						26	0
						26	0
						26	0
						26	0
						26	0
						26	0
						26	0
						26	0
						26	0
						26	0
						26	0
						26	0
						26	0
						26	0
						26	0
						26	0
						26	0
						26	0
						26	0
						26	0
						26	0
						26	0
						26	0
						26	0
						26	0
						26	0
						26	0
						26	0
						26	0
						26	0
						26	0
						26	0
						26	0
						26	0
						26	0
						26	0
						26	0
						26	0
						26	0
						26	0
						26	0
						26	0
						26	0
						26	0
						26	0
						26	0
						26	0
						26	0
						26	0
						26	0
						26	0
						26	0
						26	0
						26	0
						26	0
						26	0
						26	0
						26	0
						26	0
						26	0
						26	0
						26	0
						26	0
						26	0
						26	0
						26	0
						26	0
						26	0
						26	0
						26	0
						26	0
						26	0
						26	0
						26	0
						26	0
						26	0
						26	0
						26	0
						26	0
						26	0
						26	0
						26	0
						26	0
						26	0
						26	0
						26	0
						26	0
						26	0
						26	0
						26	0
						26	0
						26	0
						26	0
						26	0
						26	0
						26	0
						26	0
						26	0
						26	0
						26	0
						26	0
						26	0
						26	0
						26	0
						26	0
						26	0
						26	0
						26	0
						26	0
						26	0
						26	0
						26	0
						26	0
						26	0
						26	0
						26	0
						26	0
						26	0
						26	0
						26	0
						26	0
						26	0
						26	0
						26	0
						26	0
						26	0
						26	0
						26	0
						26	0
						26	0
						26	0
						26	0
						26	0
						26	0
						26	0
						26	0
						26	0
						26	0
						26	0
						26	0
						26	0
						26	0
						26	0
						26	0
						26	0
						26	0
						26	0
						26	0
						26	0
						26	0
						26	0
						26	0
						26	0
						26	0
						26	0
						26	0
						26	0
						26	0
						26	0
						26	0
						26	0
						26	0
						26	0
						26	0
						26	0
						26	0
						26	0
						26	0
						26	0
						26	0
						26	0
						26	0
						26	0
						26	0
						26	0
						26	0
						26	0
						26	0
						26	0
						26	0
						26	0
						26	0
						26	0
						26	0
						26	0
						26	0
						26	0
						26	0
						26	0
						26	0
						26	0
						26	0
						26	0
						26	0
						26	0
						26	0
						26	0
						26	0
						26	0
						26	0
						26	0
						26	0
						26	0
						26	0
						26	0
						26	0
						26	0
						26	0
						26	0
						26	0
						26	0
						26	0
						26	0
						26	0
						26	0
						26	0
						26	0
						26	0
						26	0
						26	0
						26	0
						26	0
						26	0
						26	0
						26	0
						26	0
						26	0
						26	0
						26	0
						26	0
						26	0
						26	0
						26	0
						26	0
						26	0
						26	0
						26	0
						26	0
						26	0
						26	0
						26	0
						26	0
						26	0
						26	0
						26	0
						26	0
						26	0
						26	0
						26	0
						26	0
						26	0
						26	0
						26	0
						26	0
						26	0
						26	0
						26	0
						26	0
						26	0
						26	0
						26	0
						26	0
						26	0
						26	0
						26	0
						26	0
						26	0
						26	0
						26	0
						26	0
						26	0
						26	0
						26	0
						26	0
						26	0
						26	0
						26	0
						26	0
						26	0
						26	0
						26	0
						26	0
						26	0
						26	0
						26	0
						26	0
						26	0
						26	0
						26	0
						26	0
						26	0
						26	0
						26	0
						26	0
						26	0
						26	0
						26	0
						26	0
						26	0
						26	0
						26	0
						26	0
						26	0
						26	0
						26	0
						26	0
						26	0
						26	0
						26	0
						26	0
						26	0
						26	0
						26	0
						26	0
						26	0
						26	0
						26	0
						26	0
						26	0
						26	0
						26	0
						26	0
						26	0
						26	0
						26	0
						26	0
						26	0
						26	0
						26	0
						26	0
						26	0
						26	0
						26	0
						26	0
						26	0
						26	0
						26	0
						26	0
						26	0
						26	0
						26	0
						26	0
						26	0
						26	0
						26	0
						26	0
						26	0
						26	0
						26	0
						26	0
						26	0
						26	0
						26	0
						26	0
						26	0
						26	0
						26	0
						26	0
						26	0
						26	0
						26	0
						26	0
						26	0
						26	0
						26	0
						26	0
						26	0
						26	0
						26	0
						26	0
						26	0
						26	0
						26	0
						26	0
						26	0
						26	0
						26	0
						26	0
						26	0
						26	0
						26	0
						26	0
						26	0
						26	0
						26	0
						26	0
						26	0
						26	0
						26	0
						26	0
						26	0
						26	0
						26	0
						26	0
						26	0
						26	0
						26	0
						26	0
						26	0
						26	0
						26	0
						26	0
						26	0
						26	0
						26	0
						26	0
						26	0
						26	0
						26	0
						26	0
						26	0
						26	0
						26	0
						26	0
						26	0
						26	0
						26	0
						26	0
						26	0
						26	0
						26	0
						26	0
						26	0
						26	0
						26	0
						26	0
						26	0
						26	0
						26	0
						26	0
						26	0
						26	0
						26	0
						26	0
						26	0
						26	0
						26	0
						26	0
						26	0
						26	0
						26	0
						26	0
						26	0
						26	0
						26	0
						26	0
						26	0
						26	0
						26	0
						26	0
						26	0
						26	0
						26	0
						26	0
						26	0
						26	0
						26	0
						26	0
						26	0
						26	0
						26	0
						26	0
						26	0
						26	0
						26	0
						26	0
						26	0
						26	0
						26	0
						26	0
						26	0
						26	0
						26	0
						26	0
						26	0
						26	0
						26	0
						26	0
						26	0
						26	0
						26	0
						26	0
						26	0
						26	0
						26	0
						26	0
						26	0
						26	0
						26	0
						26	0
						26	0
						26	0
						26	0
						26	0
						26	0
						26	0
						26	0
						26	0
						26	0
						26	0
						26	0
						26	0
						26	0
						26	0
						26	0
						26	0
						26	0
						26	0
						26	0
						26	0
						26	0
						26	0
						26	0
						26	0
						26	0
						26	0
						26	0
						26	0
						26	0
						26	0
						26	0
						26	0
						26	0
						26	0
						26	0
						26	0
						26	0
						26	0
						26	0
						26	0
						26	0
						26	0
						26	0
						26	0
						26	0
						26	0
						26	0
						26	0
						26	0
						26	0
						26	0
						26	0
						26	0
						26	0
						26	0
						26	0
						26	0
						26	0
						26	0
						26	0
						26	0
						26	0
						26	0
						26	0
						26	0
						26	0
						26	0
						26	0
						26	0
						26	0
						26	0
						26	0
						26	0
						26	0
						26	0
						26	0
						26	0
						26	0
						26	0
						26	0
						26	0
						26	0
						26	0
						26	0
						26	0
						26	0
						26	0
						26	0
						26	0
						26	0
						26	0
						26	0
						26	0
						26	0
						26	0
						26	0
						26	0
						26	0
						26	0
						26	0
						26	0
						26	0
						26	0
						26	0
						26	0
						26	0
						26	0
						26	0
						26	0
						26	0
						26	0
						26	0
						26	0
						26	0
						26	0
						26	0
						26	0
						26	0
						26	0
						26	0
						26	0
						26	0
						26	0
						26	0
						26	0
						26	0
						26	0
						26	0
						26	0
						26	0
						26	0
						26	0
						26	0
						26	0
						26	0
						26	0
						26	0
						26	0
						26	0
						26	0
						26	0
						26	0
						26	0
						26	0
						26	0
						26	0
						26	0
						26	0
						26	0
						26	0
						26	0
						26	0
						26	0
						26	0
						26	0
						26	0
						26	0
						26	0
						26	0
						26	0
						26	0
						26	0
						26	0
						26	0
						26	0
						26	0
						26	0
						26	0
						26	0
						26	0
						26	0
						26	0
						26	0
						26	0
						26	0
						26	0
						26	0
						26	0
						26	0
						26	0
						26	0
						26	0
						26	0
						26	0
						26	0
						26	0
						26	0
						26	0
						26	0
						26	0
						26	0
						26	0
						26	0
						26	0
						26	0
						26	0
						26	0
						26	0
						26	0
						26	0
						26	0
						26	0
						26	0
						26	0
						26	0
						26	0
						26	0
						26	0
						26	0
						26	0
						26	0
						26	0
						26	0
						26	0
						26	0
						26	0
						26	0
						26	0
						26	0
						26	0
						26	0
						26	0
						26	0
						26	0
						26	0
						26	0
						26	0
						26	0
						26	0
						26	0
						26	0
						26	0
						26	0
						26	0
						26	0
						26	0
						26	0
						26	0
						26	0
						26	0
						26	0
						26	0
						26	0
						26	0
						26	0
						26	0
						26	0
						26	0
						26	0
						26	0
						26	0
						26	0
						26	0
						26	0
						26	0
						26	0
						26	0
						26	0
						26	0
						26	0
						26	0
						26	0
						26	0
						26	0
						26	0
						26	0
						26	0
						26	0
						26	0
						26	0
						26	0
						26	0
						26	0
						26	0
						26	0
						26	0
						26	0
						26	0
						26	0
						26	0
						26	0
						26	0
						26	0
						26	0
						26	0
						26	0
						26	0
						26	0
						26	0
						26	0
						26	0
						26	0
						26	0
						26	0
						26	0
						26	0
						26	0
						26	0
						26	0
						26	0
						26	0
						26	0
						26	0
						26	0
						26	0
						26	0
						26	0
						26	0
						26	0
						26	0
						26	0
						26	0
						26	0
						26	0
						26	0
						26	0
						26	0
						26	0
						26	0
						26	0
						26	0
						26	0
						26	0
						26	0
						26	0
						26	0
						26	0
						26	0
						26	0
						26	0
						26	0
						26	0
						26	0
						26	0
						26	0
						26	0
						26	0
						26	0
						26	0
						26	0
						26	0
						26	0
						26	0
						26	0
						26	0
						26	0
						26	0
						26	0
						26	0
						26	0
						26	0
						26	0
						26	0
						26	0
						26	0
						26	0
						26	0
						26	0
						26	0
						26	0
						26	0
						26	0
						26	0
						26	0
						26	0
						26	0
						26	0
						26	0
						26	0
						26	0
						26	0
						26	0
						26	0
						26	0
						26	0
						26	0
						26	0
						26	0
						26	0
						26	0
						26	0
						26	0
						26	0
						26	0
						26	0
						26	0
						26	0
						26	0
						26	0
						26	0
						26	0
						26	0
						26	0
						26	0
						26	0
						26	0
						26	0
						26	0
						26	0
						26	0
						26	0
						26	0
						26	0
						26	0
						26	0
						26	0
						26	0
						26	0
						26	0
						26	0
						26	0
						26	0
						26	0
						26	0
						26	0
						26	0
						26	0
						26	0
						26	0
						26	0
						26	0
						26	0
						26	0
						26	0
						26	0
						26	0
						26	0
						26	0
						26	0
						26	0
						26	0
						26	0
						26	0
						26	0
						26	0
						26	0
						26	0
						26	0
						26	0
						26	0
						26	0
						26	0
						26	0
						26	0
						26	0
						26	0
						26	0
						26	0
						26	0
						26	0
						26	0
						26	0
						26	0
						26	0
						26	0
						26	0
						26	0
						26	0
						26	0
						26	0
						26	0
						26	0
						26	0
						26	0
						26	0
						26	0
						26	0
						26	0
						26	0
						26	0
						26	0
						26	0
						26	0
						26	0
						26	0
						26	0
						26	0
						26	0
						26	0
						26	0
						26	0
						26	0
						26	0
						26	0
						26	0
						26	0
						26	0
						26	0
						26	0
						26	0
						26	0
						26	0
						26	0
						26	0
						26	0
						26	0
						26	0
						26	0
						26	0
						26	0
						26	0
						26	0
						26	0
						26	0
						26	0
						26	0
						26	0
						26	0
						26	0
						26	0
						26	0
						26	0
						26	0
						26	0
						26	0
						26	0
						26	0
						26	0
						26	0
						26	0
						26	0
						26	0
						26	0
						26	0
						26	0
						26	0
						26	0
						26	0
						26	0
						26	0
						26	0
						26	0
						26	0
						26	0
						26	0
						26	0
						26	0
						26	0
						26	0
						26	0
						26	0
						26	0
						26	0
						26	0
						26	0
						26	0
						26	0
						26	0
						26	0
						26	0
						26	0
						26	0
						26	0
						26	0
						26	0
						26	0
						26	0
						26	0
						26	0
						26	0
						26	0
						26	0
						26	0
						26	0
						26	0
						26	0
						26	0
						26	0
						26	0
						26	0
						26	0
						26	0
						26	0
						26	0
						26	0
						26	0
						26	0
						26	0
						26	0
						26	0
						26	0
						26	0
						26	0
						26	0
						26	0
						26	0
						26	0
						26	0
						26	0
						26	0
						26	0
						26	0
						26	0
						26	0
						26	0
						26	0
						26	0
						26	0
						26	0
						26	0
						26	0
						26	0
						26	0
						26	0
						26	0
						26	0
						26	0
						26	0
						26	0
						26	0
						26	0
						26	0
						26	0
						26	0
						26	0
						26	0
						26	0
						26	0
						26	0
						26	0
						26	0
						26	0
						26	0
						26	0
						26	0
						26	0
						26	0
						26	0
						26	0
						26	0
						26	0
						26	0
						26	0
						26	0
						26	0
						26	0
						26	0
						26	0
						26	0
						26	0
						26	0
						26	0
						26	0
						26	0
						26	0
						26	0
						26	0
						26	0
						26	0
						26	0
						26	0
						26	0
						26	0
						26	0
						26	0
						26	0
						26	0
						26	0
						26	0
						26	0
						26	0
						26	0
						26	0
						26	0
						26	0
						26	0
						26	0
						26	0
						26	0
						26	0
						26	0
						26	0
						26	0
						26	0
						26	0
						26	0
						26	0
						26	0
						26	0
						26	0
						26	0
						26	0
						26	0
						26	0
						26	0
						26	0
						26	0
						26	0
						26	0
						26	0
						26	0
						26	0
						26	0
						26	0
						26	0
						26	0
						26	0
						26	0
						26	0
						26	0
						26	0
						26	0
						26	0
						26	0
						26	0
						26	0
						26	0
						26	0
						26	0
						26	0
						26	0
						26	0
						26	0
						26	0
						26	0
						26	0
						26	0
						26	0
						26	0
						26	0
						26	0
						26	0
						26	0
						26	0
						26	0
						26	0
						26	0
						26	0
						26	0
						26	0
						26	0
						26	0
						26	0
						26	0
						26	0
						26	0
						26	0
						26	0
						26	0
						26	0
						26	0
						26	0
						26	0
						26	0
						26	0
						26	0
						26	0
						26	0
						26	0
						26	0
						26	0
						26	0
						26	0
						26	0
						26	0
						26	0
						26	0
						26	0
						26	0
						26	0
						26	0
						26	0
						26	0
						26	0
						26	0
						26	0
						26	0
						26	0
						26	0
						26	0
						26	0
						26	0
						26	0
						26	0
						26	0
						26	0
						26	0
						26	0
						26	0
						26	0
						26	0
						26	0
						26	0
						26	0
						26	0
						26	0
						26	0
						26	0
						26	0
						26	0
						26	0
						26	0
						26	0
						26	0
						26	0
						26	0
						26	0
						26	0
						26	0
						26	0
						26	0
						26	0
						26	0
						26	0
						26	0
						26	0
						26	0
						26	0
						26	0
						26	0
						26	0
						26	0
						26	0
						26	0
						26	0
						26	0
						26	0
						26	0
						26	0
						26	0
						26	0
						26	0
						26	0
						26	0
						26	0
						26	0
						26	0
						26	0
						26	0
						26	0
						26	0
						26	0
						26	0
						26	0
						26	0
						26	0
						26	0
						26	0
						26	0
						26	0
						26	0
						26	0
						26	0
						26	0
						26	0
						26	0
						26	0
						26	0
						26	0
						26	0
						26	0
						26	0
						26	0
						26	0
						26	0
						26	0
						26	0
						26	0
						26	0
						26	0
						26	0
						26	0
						26	0
						26	0
						26	0
						26	0
						26	0
						26	0
						26	0
						26	0
						26	0
						26	0
						26	0
						26	0
						26	0
						26	0
						26	0
						26	0
						26	0
						26	0
						26	0
						26	0
						26	0
						26	0
						26	0
						26	0
						26	0
						26	0
						26	0
						26	0
						26	0
						26	0
						26	0
						26	0
						26	0
						26	0
						26	0
						26	0
						26	0
						26	0
						26	0
						26	0
						26	0
						26	0
						26	0
						26	0
						26	0
						26	0
						26	0
						26	0
						26	0
						26	0
						26	0
						26	0
						26	0
						26	0
						26	0
						26	0
						26	0
						26	0
						26	0
						26	0
						26	0
						26	0
						26	0
						26	0
						26	0
						26	0
						26	0
						26	0
						26	0
						26	0
						26	0
						26	0
						26	0
						26	0
						26	0
						26	0
						26	0
						26	0
						26	0
						26	0
						26	0
						26	0
						26	0
						26	0
						26	0
						26	0
						26	0
						26	0
						26	0
						26	0
						26	0
						26	0
						26	0
						26	0
						26	0
						26	0
						26	0
						26	0
						26	0
						26	0
						26	0
						26	0
						26	0
						26	0
						26	0
						26	0
						26	0
						26	0
						26	0
						26	0
						26	0
						26	0
						26	0
[truncated: 117 more rows]
